# Supplementary material for: The hidden duplication past of the plant pathogen Phytophthora and its consequences for infection
Source: BMC Genomics. 2010 Jun 3;11:353. doi: 10.1186/1471-2164-11-353 (PMC2996974; doi:10.1186/1471-2164-11-353)
Supplement: Additional file 8 — Gene IDs and gene coordinates of the Phytophthora duplicates located in 2HOM blocks. [file 1471-2164-11-353-S8.XLS]

## Sheet: TableS1
Table S1. Gene IDs and gene coordinates of the Phytophthora duplicates located in 2HOM blocks.
Organism	BlockID	ScaffoldID	ProteinA	ProteinB	BeginCO_ProteinA	BeginCO_ProteinB
Pin	Pin_1	supercont1.162	PITG_20486	PITG_20487	111096	127095
Pin	Pin_1	supercont1.2	PITG_01491	PITG_01492	1916220	1918673
Pin	Pin_2	supercont1.272	PITG_21212	PITG_21213	51060	54212
Pin	Pin_2	supercont1.26	PITG_12496	PITG_12497	1312408	1315600
Pin	Pin_3	supercont1.28	PITG_13218	PITG_13220	583747	599595
Pin	Pin_3	supercont1.50	PITG_17100	PITG_17101	279349	282444
Pin	Pin_3	supercont1.64	PITG_17915	PITG_17918	290599	299812
Pin	Pin_4	supercont1.26	PITG_12370	PITG_12371	300913	302734
Pin	Pin_4	supercont1.41	PITG_16149	PITG_16150	1301722	1302998
Pin	Pin_4	supercont1.69	PITG_18493	PITG_18494	147886	150029
Pin	Pin_4	supercont1.18	PITG_10585	PITG_10586	2149783	2151221
Pin	Pin_4	supercont1.3	PITG_02295	PITG_02296	1350259	1351104
Pin	Pin_4	supercont1.14	PITG_09332	PITG_09333	2227529	2229060
Pin	Pin_4	supercont1.6	PITG_05029	PITG_05030	4437551	4438792
Pin	Pin_4	supercont1.5	PITG_04414	PITG_04415	3807310	3809037
Pin	Pin_4	supercont1.69	PITG_18559	PITG_18560	504685	505925
Pin	Pin_4	supercont1.2	PITG_01634	PITG_01635	3456632	3458564
Pin	Pin_4	supercont1.26	PITG_12388	PITG_12389	387137	389364
Pin	Pin_4	supercont1.6	PITG_05033	PITG_05034	4462463	4464174
Pin	Pin_4	supercont1.6	PITG_05054	PITG_05055	4586504	4587139
Pin	Pin_4	supercont1.103	PITG_19388	PITG_19389	349105	350222
Pin	Pin_4	supercont1.34	PITG_14331	PITG_14332	321481	323192
Pin	Pin_4	supercont1.2	PITG_01892	PITG_01893	4871046	4871476
Pin	Pin_4	supercont1.34	PITG_14335	PITG_14336	352124	353902
Pin	Pin_5	supercont1.6	PITG_05030	PITG_05032	4438792	4462038
Pin	Pin_5	supercont1.34	PITG_14330	PITG_14331	321056	321481
Pin	Pin_5	supercont1.2	PITG_01893	PITG_01894	4871476	4873241
Pin	Pin_5	supercont1.69	PITG_18560	PITG_18561	505925	507709
Pin	Pin_5	supercont1.34	PITG_14334	PITG_14335	351768	352124
Pin	Pin_6	supercont1.10	PITG_06976	PITG_06977	1621971	1623433
Pin	Pin_6	supercont1.167	PITG_20614	PITG_20615	2910	3693
Pin	Pin_7	supercont1.34	PITG_14351	PITG_14352	422905	425499
Pin	Pin_7	supercont1.50	PITG_17187	PITG_17189	760023	777504
Pin	Pin_7	supercont1.34	PITG_14312	PITG_14314	178441	212321
Pin	Pin_7	supercont1.178	PITG_20640	PITG_20641	105928	109832
Pin	Pin_7	supercont1.103	PITG_19375	PITG_19377	248785	274234
Pin	Pin_7	supercont1.50	PITG_17198	PITG_17199	817882	827442
Pin	Pin_7	supercont1.34	PITG_14309	PITG_14310	159688	164944
Pin	Pin_7	supercont1.36	PITG_14775	PITG_14777	1607606	1619013
Pin	Pin_7	supercont1.69	PITG_18553	PITG_18554	482121	486631
Pin	Pin_7	supercont1.34	PITG_14315	PITG_14319	222864	246479
Pin	Pin_7	supercont1.69	PITG_18545	PITG_18546	444459	446135
Pin	Pin_7	supercont1.6	PITG_05045	PITG_05048	4537073	4554823
Pin	Pin_7	supercont1.103	PITG_19394	PITG_19399	393611	407829
Pin	Pin_7	supercont1.34	PITG_14343	PITG_14344	372709	377830
Pin	Pin_8	supercont1.50	PITG_17186	PITG_17187	756267	760023
Pin	Pin_8	supercont1.41	PITG_16142	PITG_16143	1266411	1268328
Pin	Pin_9	supercont1.124	PITG_20148	PITG_20149	132895	151641
Pin	Pin_9	supercont1.35	PITG_15174	PITG_15175	56633	70740
Pin	Pin_10	supercont1.38	PITG_15081	PITG_15082	685389	688927
Pin	Pin_10	supercont1.8	PITG_06546	PITG_06547	2740571	2743094
Pin	Pin_11	supercont1.87	PITG_19245	PITG_19247	440917	444366
Pin	Pin_11	supercont1.18	PITG_10324	PITG_10325	730720	733106
Pin	Pin_12	supercont1.76	PITG_18687	PITG_18688	27162	32344
Pin	Pin_12	supercont1.11	PITG_07651	PITG_07652	2670399	2674547
Pin	Pin_13	supercont1.79	PITG_18663	PITG_18664	247164	270176
Pin	Pin_13	supercont1.216	PITG_20859	PITG_23194	124830	137092
Pin	Pin_14	supercont1.107	PITG_19491	PITG_19492	95391	97272
Pin	Pin_14	supercont1.34	PITG_14493	PITG_14494	1285612	1287209
Pin	Pin_15	supercont1.4	PITG_03215	PITG_03216	1048744	1050337
Pin	Pin_15	supercont1.8	PITG_06506	PITG_06507	2495473	2496831
Pin	Pin_16	supercont1.1	PITG_00735	PITG_00737	3876763	3900607
Pin	Pin_16	supercont1.1	PITG_00729	PITG_00730	3828453	3863138
Pin	Pin_17	supercont1.1	PITG_01008	PITG_01009	5914473	5915895
Pin	Pin_17	supercont1.14	PITG_09358	PITG_09359	2574775	2576795
Pin	Pin_17	supercont1.68	PITG_18110	PITG_18111	616982	618337
Pin	Pin_17	supercont1.48	PITG_16565	PITG_16566	51972	53327
Pin	Pin_18	supercont1.73	PITG_18606	PITG_18607	551169	553414
Pin	Pin_18	supercont1.11	PITG_07598	PITG_07599	2118438	2119139
Pin	Pin_19	supercont1.249	PITG_21050	PITG_21051	55947	56644
Pin	Pin_19	supercont1.6	PITG_05058	PITG_05059	4612232	4615534
Pin	Pin_19	supercont1.44	PITG_16556	PITG_16557	1145618	1148910
Pin	Pin_20	supercont1.107	PITG_19485	PITG_19486	37582	47334
Pin	Pin_20	supercont1.36	PITG_14715	PITG_14716	1084657	1087368
Pin	Pin_21	supercont1.34	PITG_14299	PITG_14300	94375	101353
Pin	Pin_21	supercont1.69	PITG_18574	PITG_18575	653484	657338
Pin	Pin_21	supercont1.41	PITG_16152	PITG_16153	1341459	1345884
Pin	Pin_22	supercont1.15	PITG_09626	PITG_09627	1537189	1537724
Pin	Pin_22	supercont1.15	PITG_09525	PITG_09526	882244	882786
Pin	Pin_23	supercont1.5	PITG_04207	PITG_04208	2213265	2233196
Pin	Pin_23	supercont1.140	PITG_19938	PITG_19939	169790	171387
Pin	Pin_23	supercont1.5	PITG_22734	PITG_04254	2561122	2563383
Pin	Pin_24	supercont1.13	PITG_08521	PITG_08522	2498718	2500734
Pin	Pin_24	supercont1.13	PITG_08518	PITG_08519	2492159	2497098
Pin	Pin_25	supercont1.26	PITG_12399	PITG_12401	423840	436428
Pin	Pin_25	supercont1.26	PITG_12361	PITG_12362	236737	257304
Pin	Pin_26	supercont1.1	PITG_00100	PITG_00101	714513	716759
Pin	Pin_26	supercont1.1	PITG_00093	PITG_00094	670322	674948
Pin	Pin_27	supercont1.25	PITG_12963	PITG_12964	546597	549125
Pin	Pin_27	supercont1.25	PITG_12955	PITG_12956	510072	510749
Pin	Pin_28	supercont1.4	PITG_03867	PITG_03868	3741047	3742477
Pin	Pin_28	supercont1.3	PITG_02657	PITG_02658	3054456	3056459
Pin	Pin_29	supercont1.126	PITG_20228	PITG_20229	44011	44770
Pin	Pin_29	supercont1.25	PITG_12910	PITG_12911	161625	163534
Pin	Pin_30	supercont1.79	PITG_18677	PITG_18678	456672	460897
Pin	Pin_30	supercont1.5	PITG_04092	PITG_04093	813134	817186
Pin	Pin_31	supercont1.76	PITG_18688	PITG_18689	32344	34897
Pin	Pin_31	supercont1.11	PITG_07650	PITG_07651	2667760	2670399
Pin	Pin_32	supercont1.135	PITG_19978	PITG_19979	243700	246752
Pin	Pin_32	supercont1.11	PITG_07572	PITG_07573	1930008	1933506
Pin	Pin_33	supercont1.314	PITG_21534	PITG_21535	18054	20699
Pin	Pin_33	supercont1.1	PITG_00097	PITG_00098	688194	697374
Pin	Pin_33	supercont1.9	PITG_06159	PITG_06160	3942769	3951625
Pin	Pin_34	supercont1.59	PITG_17638	PITG_17639	9181	13827
Pin	Pin_34	supercont1.4	PITG_03904	PITG_03905	4000986	4005580
Pin	Pin_35	supercont1.18	PITG_10572	PITG_10573	2082882	2085734
Pin	Pin_35	supercont1.228	PITG_21128	PITG_21129	51042	54412
Pin	Pin_36	supercont1.61	PITG_17852	PITG_17853	49378	77515
Pin	Pin_36	supercont1.74	PITG_19031	PITG_19032	454757	469070
Pin	Pin_36	supercont1.61	PITG_17856	PITG_17857	148074	204847
Pin	Pin_37	supercont1.30	PITG_13708	PITG_13709	363268	367042
Pin	Pin_37	supercont1.11	PITG_07362	PITG_07363	91950	95021
Pin	Pin_38	supercont1.21	PITG_12003	PITG_12004	1631560	1634875
Pin	Pin_38	supercont1.64	PITG_17967	PITG_17968	671963	710651
Pin	Pin_39	supercont1.264	PITG_21282	PITG_21283	65812	66551
Pin	Pin_39	supercont1.37	PITG_15393	PITG_15394	551402	554640
Pin	Pin_40	supercont1.220	PITG_20718	PITG_20719	170638	172137
Pin	Pin_40	supercont1.3	PITG_02598	PITG_02599	2755068	2757615
Pin	Pin_41	supercont1.25	PITG_12932	PITG_12933	301261	308864
Pin	Pin_41	supercont1.25	PITG_12930	PITG_12931	293301	294991
Pin	Pin_42	supercont1.31	PITG_12620	PITG_12621	1159813	1161519
Pin	Pin_42	supercont1.76	PITG_18757	PITG_18758	436844	438178
Pin	Pin_43	supercont1.9	PITG_06074	PITG_06075	3080538	3107649
Pin	Pin_43	supercont1.9	PITG_06057	PITG_06059	2902994	2926315
Pin	Pin_44	supercont1.66	PITG_18231	PITG_18232	393300	400261
Pin	Pin_44	supercont1.66	PITG_18207	PITG_18208	126552	135971
Pin	Pin_45	supercont1.177	PITG_20676	PITG_20677	33474	36347
Pin	Pin_45	supercont1.3	PITG_02102	PITG_02103	221669	223485
Pin	Pin_46	supercont1.14	PITG_09352	PITG_09354	2509193	2512989
Pin	Pin_46	supercont1.14	PITG_09350	PITG_09351	2486995	2508640
Pin	Pin_47	supercont1.14	PITG_09207	PITG_09208	1369463	1378981
Pin	Pin_47	supercont1.14	PITG_09204	PITG_09206	1364676	1368164
Pin	Pin_48	supercont1.14	PITG_09201	PITG_09203	1347820	1363292
Pin	Pin_48	supercont1.14	PITG_09197	PITG_09198	1281315	1298346
Pin	Pin_49	supercont1.15	PITG_09775	PITG_09777	2917029	2920316
Pin	Pin_49	supercont1.18	PITG_10611	PITG_10612	2386512	2387561
Pin	Pin_50	supercont1.22	PITG_11536	PITG_11537	73080	73974
Pin	Pin_50	supercont1.11	PITG_07365	PITG_07366	137439	139806
Pin	Pin_51	supercont1.62	PITG_18432	PITG_18433	242663	244291
Pin	Pin_51	supercont1.62	PITG_18411	PITG_18412	28836	31383
Pin	Pin_52	supercont1.420	PITG_21764	PITG_21765	4110	5077
Pin	Pin_52	supercont1.3	PITG_02615	PITG_02616	2882188	2883448
Pin	Pin_53	supercont1.282	PITG_21027	PITG_21028	86900	89828
Pin	Pin_53	supercont1.60	PITG_17592	PITG_17593	359076	361980
Pin	Pin_54	supercont1.6	PITG_23257	PITG_04811	3127868	3129586
Pin	Pin_54	supercont1.6	PITG_04783	PITG_04786	2887028	2930804
Pin	Pin_54	supercont1.6	PITG_04756	PITG_04757	2600853	2617677
Pin	Pin_54	supercont1.6	PITG_04778	PITG_04779	2844011	2854172
Pin	Pin_54	supercont1.6	PITG_04738	PITG_04739	2469622	2470465
Pin	Pin_54	supercont1.6	PITG_04759	PITG_04760	2717606	2719276
Pin	Pin_54	supercont1.6	PITG_04807	PITG_04809	3121842	3123490
Pin	Pin_55	supercont1.107	PITG_19487	PITG_19488	84770	85841
Pin	Pin_55	supercont1.34	PITG_14497	PITG_14498	1327878	1328879
Pin	Pin_56	supercont1.44	PITG_16425	PITG_16426	329992	331549
Pin	Pin_56	supercont1.43	PITG_16246	PITG_16247	874114	877120
Pin	Pin_57	supercont1.281	PITG_21335	PITG_21336	55535	59848
Pin	Pin_57	supercont1.1	PITG_00417	PITG_00418	2234286	2238189
Pin	Pin_58	supercont1.11	PITG_22833	PITG_07752	3455435	3459990
Pin	Pin_58	supercont1.11	PITG_07750	PITG_07751	3408956	3445505
Pin	Pin_59	supercont1.26	PITG_12413	PITG_12414	594284	596084
Pin	Pin_59	supercont1.69	PITG_18494	PITG_18495	150029	151965
Pin	Pin_59	supercont1.26	PITG_12371	PITG_12372	302734	304802
Pin	Pin_59	supercont1.18	PITG_10584	PITG_10585	2148147	2149783
Pin	Pin_59	supercont1.34	PITG_14337	PITG_14338	354308	359871
Pin	Pin_59	supercont1.6	PITG_05034	PITG_05035	4464174	4470152
Pin	Pin_60	supercont1.4	PITG_03214	PITG_03215	1043394	1048744
Pin	Pin_60	supercont1.8	PITG_06507	PITG_06508	2496831	2499219
Pin	Pin_61	supercont1.90	PITG_19198	PITG_19199	40283	41041
Pin	Pin_61	supercont1.1	PITG_01157	PITG_01158	6840980	6841829
Pin	Pin_62	supercont1.150	PITG_20417	PITG_20419	98766	102318
Pin	Pin_62	supercont1.25	PITG_13098	PITG_13100	1340057	1343619
Pin	Pin_63	supercont1.17	PITG_09889	PITG_09890	564512	566010
Pin	Pin_63	supercont1.17	PITG_09887	PITG_09888	561137	563060
Pin	Pin_64	supercont1.66	PITG_18209	PITG_18210	137250	139097
Pin	Pin_64	supercont1.40	PITG_15791	PITG_15792	1383755	1385620
Pin	Pin_64	supercont1.66	PITG_18229	PITG_18230	378654	380067
Pin	Pin_65	supercont1.18	PITG_10389	PITG_10390	1059659	1062029
Pin	Pin_65	supercont1.18	PITG_10257	PITG_10258	283909	284936
Pin	Pin_66	supercont1.34	PITG_14402	PITG_14403	785184	787378
Pin	Pin_66	supercont1.167	PITG_20622	PITG_20623	140992	143316
Pin	Pin_67	supercont1.8	PITG_06197	PITG_06198	226782	227676
Pin	Pin_67	supercont1.41	PITG_16123	PITG_16124	1079548	1080709
Pin	Pin_68	supercont1.86	PITG_18872	PITG_18873	39850	41688
Pin	Pin_68	supercont1.32	PITG_14043	PITG_14044	260173	263149
Pin	Pin_68	supercont1.86	PITG_18882	PITG_18883	116904	123608
Pin	Pin_69	supercont1.41	PITG_16154	PITG_16155	1347178	1348785
Pin	Pin_69	supercont1.34	PITG_14296	PITG_14297	87605	93022
Pin	Pin_70	supercont1.10	PITG_07152	PITG_07153	2581732	2584208
Pin	Pin_70	supercont1.10	PITG_07148	PITG_07149	2566824	2571148
Pin	Pin_70	supercont1.10	PITG_07182	PITG_07183	2738420	2750614
Pin	Pin_71	supercont1.14	PITG_09329	PITG_09330	2224422	2225991
Pin	Pin_71	supercont1.34	PITG_14338	PITG_14339	359871	361293
Pin	Pin_71	supercont1.6	PITG_05035	PITG_05036	4470152	4471573
Pin	Pin_71	supercont1.18	PITG_10583	PITG_10584	2146578	2148147
Pin	Pin_71	supercont1.2	PITG_01888	PITG_01889	4867091	4868592
Pin	Pin_72	supercont1.178	PITG_20641	PITG_20644	109832	121364
Pin	Pin_72	supercont1.34	PITG_14339	PITG_14343	361293	372709
Pin	Pin_73	supercont1.15	PITG_09627	PITG_09628	1537724	1538859
Pin	Pin_73	supercont1.15	PITG_09524	PITG_09525	880930	882244
Pin	Pin_74	supercont1.30	PITG_13949	PITG_13950	1451715	1455080
Pin	Pin_74	supercont1.30	PITG_13953	PITG_13954	1461671	1464266
Pin	Pin_74	supercont1.30	PITG_13947	PITG_13948	1446053	1448495
Pin	Pin_74	supercont1.30	PITG_13951	PITG_13952	1457294	1459475
Pin	Pin_75	supercont1.14	PITG_09330	PITG_09331	2225991	2226712
Pin	Pin_75	supercont1.69	PITG_18557	PITG_18558	499471	503893
Pin	Pin_75	supercont1.6	PITG_05051	PITG_05052	4584187	4584845
Pin	Pin_75	supercont1.69	PITG_18528	PITG_18529	386916	387869
Pin	Pin_75	supercont1.2	PITG_01889	PITG_01890	4868592	4869315
Pin	Pin_75	supercont1.28	PITG_13217	PITG_13218	582952	583747
Pin	Pin_76	supercont1.282	PITG_21023	PITG_21024	75919	78256
Pin	Pin_76	supercont1.60	PITG_17596	PITG_17597	369484	372137
Pin	Pin_77	supercont1.5	PITG_04275	PITG_04276	2781745	2828092
Pin	Pin_77	supercont1.5	PITG_04269	PITG_04270	2705488	2710910
Pin	Pin_78	supercont1.51	PITG_16703	PITG_16705	690625	708831
Pin	Pin_78	supercont1.51	PITG_16701	PITG_16702	636807	689953
Pin	Pin_78	supercont1.51	PITG_16726	PITG_16727	853404	855061
Pin	Pin_79	supercont1.38	PITG_15120	PITG_15123	968656	978916
Pin	Pin_79	supercont1.36	PITG_14673	PITG_14674	802172	845167
Pin	Pin_79	supercont1.38	PITG_15124	PITG_15125	981792	986341
Pin	Pin_80	supercont1.29	PITG_13569	PITG_13570	1056211	1060140
Pin	Pin_80	supercont1.29	PITG_13567	PITG_13568	1050349	1053428
Pin	Pin_80	supercont1.29	PITG_13571	PITG_13572	1062350	1066425
Pin	Pin_81	supercont1.272	PITG_21210	PITG_21211	46811	48602
Pin	Pin_81	supercont1.26	PITG_12498	PITG_12499	1317828	1319508
Pin	Pin_82	supercont1.6	PITG_04758	PITG_04759	2693212	2717606
Pin	Pin_82	supercont1.6	PITG_04751	PITG_04752	2593895	2595067
Pin	Pin_82	supercont1.6	PITG_04813	PITG_04814	3137286	3138422
Pin	Pin_83	supercont1.6	PITG_04742	PITG_23246	2527746	2528968
Pin	Pin_83	supercont1.6	PITG_04811	PITG_23258	3129586	3131625
Pin	Pin_83	supercont1.24	PITG_12072	PITG_12073	158497	159745
Pin	Pin_83	supercont1.6	PITG_04795	PITG_04796	3009553	3010360
Pin	Pin_84	supercont1.6	PITG_04791	PITG_04792	2992455	2997636
Pin	Pin_84	supercont1.6	PITG_04739	PITG_04740	2470465	2475693
Pin	Pin_85	supercont1.107	PITG_19488	PITG_19489	85841	86876
Pin	Pin_85	supercont1.34	PITG_14496	PITG_14497	1326398	1327878
Pin	Pin_86	supercont1.11	PITG_07486	PITG_07487	1222050	1225236
Pin	Pin_86	supercont1.193	PITG_20691	PITG_20692	114116	117131
Pin	Pin_86	supercont1.11	PITG_07464	PITG_07467	1022212	1079130
Pin	Pin_86	supercont1.11	PITG_07514	PITG_07516	1397303	1425492
Pin	Pin_87	supercont1.103	PITG_19389	PITG_19394	350222	393611
Pin	Pin_87	supercont1.5	PITG_04410	PITG_04414	3773715	3807310
Pin	Pin_88	supercont1.6	PITG_05049	PITG_05051	4564418	4584187
Pin	Pin_88	supercont1.69	PITG_18554	PITG_18557	486631	499471
Pin	Pin_89	supercont1.19	PITG_11279	PITG_11282	2159633	2196581
Pin	Pin_89	supercont1.56	PITG_17806	PITG_17807	415188	416789
Pin	Pin_90	supercont1.97	PITG_19429	PITG_19432	292205	345274
Pin	Pin_90	supercont1.97	PITG_19426	PITG_19428	137748	278422
Pin	Pin_91	supercont1.420	PITG_21765	PITG_21766	5077	6087
Pin	Pin_91	supercont1.3	PITG_02614	PITG_02615	2881620	2882188
Pin	Pin_92	supercont1.36	PITG_14567	PITG_14568	293888	294853
Pin	Pin_92	supercont1.1	PITG_00607	PITG_00608	3243685	3244650
Pin	Pin_92	supercont1.46	PITG_16935	PITG_16936	1041501	1044016
Pin	Pin_93	supercont1.282	PITG_21024	PITG_21025	78256	81183
Pin	Pin_93	supercont1.60	PITG_17595	PITG_17596	365701	369484
Pin	Pin_94	supercont1.125	PITG_23184	PITG_20294	63375	66060
Pin	Pin_94	supercont1.3	PITG_02164	PITG_22693	513816	517155
Pin	Pin_95	supercont1.2	PITG_01379	PITG_01380	1172121	1175828
Pin	Pin_95	supercont1.65	PITG_18034	PITG_18035	679187	682130
Pin	Pin_96	supercont1.170	PITG_20727	PITG_20728	29156	33596
Pin	Pin_96	supercont1.53	PITG_17349	PITG_17350	806098	810139
Pin	Pin_97	supercont1.87	PITG_19240	PITG_19242	408370	413490
Pin	Pin_97	supercont1.18	PITG_10328	PITG_10329	753787	756900
Pin	Pin_98	supercont1.23	PITG_22935	PITG_11382	1068428	1096166
Pin	Pin_98	supercont1.23	PITG_11349	PITG_11350	745472	747726
Pin	Pin_98	supercont1.23	PITG_11384	PITG_11385	1102358	1107792
Pin	Pin_99	supercont1.282	PITG_21026	PITG_21027	84567	86900
Pin	Pin_99	supercont1.60	PITG_17593	PITG_17594	361980	363348
Pin	Pin_100	supercont1.33	PITG_14787	PITG_14788	132443	137752
Pin	Pin_100	supercont1.33	PITG_14782	PITG_14783	63442	69023
Pin	Pin_101	supercont1.1	PITG_00742	PITG_00743	3932359	3933077
Pin	Pin_101	supercont1.1	PITG_00725	PITG_00726	3802152	3806120
Pin	Pin_102	supercont1.15	PITG_09629	PITG_09630	1540129	1541368
Pin	Pin_102	supercont1.15	PITG_09522	PITG_09523	877490	880138
Pin	Pin_103	supercont1.21	PITG_11956	PITG_11957	1283877	1286358
Pin	Pin_103	supercont1.21	PITG_11941	PITG_11942	1081571	1088067
Pin	Pin_104	supercont1.39	PITG_15815	PITG_15817	333014	339365
Pin	Pin_104	supercont1.127	PITG_19676	PITG_19677	104215	110283
Pin	Pin_105	supercont1.34	PITG_14543	PITG_14546	1643115	1698187
Pin	Pin_105	supercont1.34	PITG_14533	PITG_14534	1551677	1575803
Pin	Pin_105	supercont1.37	PITG_15511	PITG_15512	1501162	1503238
Pin	Pin_106	supercont1.50	PITG_17201	PITG_23105	867038	875427
Pin	Pin_106	supercont1.44	PITG_16555	PITG_23078	1140058	1144004
Pin	Pin_106	supercont1.103	PITG_19371	PITG_19372	201967	207552
Pin	Pin_106	supercont1.6	PITG_22753	PITG_05056	4597598	4602041
Pin	Pin_107	supercont1.73	PITG_18613	PITG_18614	604833	611589
Pin	Pin_107	supercont1.11	PITG_07589	PITG_07591	2047465	2057087
Pin	Pin_108	supercont1.45	PITG_16303	PITG_16304	484112	485254
Pin	Pin_108	supercont1.32	PITG_14037	PITG_14038	251185	251660
Pin	Pin_109	supercont1.48	PITG_16616	PITG_16617	756324	758408
Pin	Pin_109	supercont1.48	PITG_23082	PITG_16579	229989	267928
Pin	Pin_109	supercont1.48	PITG_16608	PITG_16609	652562	657916
Pin	Pin_109	supercont1.24	PITG_23274	PITG_12082	386200	387914
Pin	Pin_109	supercont1.48	PITG_16585	PITG_16586	293795	302851
Pin	Pin_109	supercont1.143	PITG_20162	PITG_20163	40266	40821
Pin	Pin_110	supercont1.4	PITG_03551	PITG_03552	2215942	2216666
Pin	Pin_110	supercont1.7	PITG_05675	PITG_05676	4265371	4266185
Pin	Pin_111	supercont1.98	PITG_19554	PITG_19555	260092	266461
Pin	Pin_111	supercont1.98	PITG_19552	PITG_19553	246456	255381
Pin	Pin_112	supercont1.87	PITG_19249	PITG_19250	448678	450704
Pin	Pin_112	supercont1.18	PITG_10320	PITG_10321	723425	726478
Pin	Pin_113	supercont1.31	PITG_12627	PITG_12629	1347853	1497660
Pin	Pin_113	supercont1.48	PITG_16601	PITG_16603	581446	588910
Pin	Pin_114	supercont1.4	PITG_03216	PITG_22715	1050337	1051601
Pin	Pin_114	supercont1.8	PITG_06505	PITG_06506	2490593	2495473
Pin	Pin_115	supercont1.37	PITG_15453	PITG_15454	1037669	1040926
Pin	Pin_115	supercont1.27	PITG_12706	PITG_12707	638165	639864
Pin	Pin_116	supercont1.27	PITG_12757	PITG_12758	1083782	1086168
Pin	Pin_116	supercont1.11	PITG_07367	PITG_07371	141165	150961
Pin	Pin_117	supercont1.87	PITG_19239	PITG_19240	403466	408370
Pin	Pin_117	supercont1.18	PITG_10331	PITG_10332	769343	773116
Pin	Pin_118	supercont1.15	PITG_22888	PITG_09459	321269	322761
Pin	Pin_118	supercont1.15	PITG_09456	PITG_09457	287419	288713
Pin	Pin_119	supercont1.87	PITG_19235	PITG_19237	394941	398900
Pin	Pin_119	supercont1.18	PITG_10333	PITG_10334	776199	777585
Pin	Pin_120	supercont1.4	PITG_03542	PITG_03543	2193199	2194819
Pin	Pin_120	supercont1.4	PITG_03538	PITG_03540	2183074	2188303
Pin	Pin_121	supercont1.4	PITG_03442	PITG_03443	1800134	1801180
Pin	Pin_121	supercont1.4	PITG_03438	PITG_03439	1792222	1793940
Pin	Pin_122	supercont1.2	PITG_01685	PITG_01686	3674855	3677236
Pin	Pin_122	supercont1.45	PITG_16306	PITG_16307	510414	512304
Pin	Pin_122	supercont1.86	PITG_18887	PITG_18888	142798	144063
Pin	Pin_123	supercont1.66	PITG_18263	PITG_18265	530740	538113
Pin	Pin_123	supercont1.66	PITG_18261	PITG_18262	518873	520617
Pin	Pin_123	supercont1.38	PITG_15003	PITG_15004	53918	55218
Pin	Pin_124	supercont1.272	PITG_21211	PITG_21212	48602	51060
Pin	Pin_124	supercont1.26	PITG_12497	PITG_12498	1315600	1317828
Pin	Pin_125	supercont1.170	PITG_20726	PITG_20727	27745	29156
Pin	Pin_125	supercont1.53	PITG_17351	PITG_17352	811338	813695
Pin	Pin_126	supercont1.420	PITG_21763	PITG_21764	2671	4110
Pin	Pin_126	supercont1.3	PITG_02616	PITG_02617	2883448	2884188
Pin	Pin_127	supercont1.34	PITG_14327	PITG_14328	299799	301001
Pin	Pin_127	supercont1.6	PITG_05019	PITG_05020	4343305	4344364
Pin	Pin_127	supercont1.69	PITG_18563	PITG_18564	527573	528724
Pin	Pin_127	supercont1.50	PITG_17180	PITG_17181	723820	724971
Pin	Pin_128	supercont1.123	PITG_20012	PITG_20013	144551	145666
Pin	Pin_128	supercont1.11	PITG_07727	PITG_07728	3235071	3235789
Pin	Pin_129	supercont1.264	PITG_21283	PITG_21284	66551	70309
Pin	Pin_129	supercont1.37	PITG_15392	PITG_15393	548471	551402
Pin	Pin_130	supercont1.15	PITG_09533	PITG_09534	929427	956161
Pin	Pin_130	supercont1.15	PITG_09531	PITG_09532	925752	928814
Pin	Pin_131	supercont1.46	PITG_16817	PITG_16818	28502	30891
Pin	Pin_131	supercont1.37	PITG_15479	PITG_15480	1157530	1161037
Pin	Pin_132	supercont1.41	PITG_16074	PITG_16075	681701	684745
Pin	Pin_132	supercont1.41	PITG_16068	PITG_16069	662481	663492
Pin	Pin_133	supercont1.63	PITG_18142	PITG_18144	246622	286869
Pin	Pin_133	supercont1.63	PITG_18140	PITG_18141	242046	245780
Pin	Pin_134	supercont1.63	PITG_18137	PITG_23120	192149	240986
Pin	Pin_134	supercont1.16	PITG_09053	PITG_09054	3012015	3063521
Pin	Pin_134	supercont1.63	PITG_18145	PITG_18147	334600	381489
Pin	Pin_135	supercont1.38	PITG_15118	PITG_15119	951409	966496
Pin	Pin_135	supercont1.38	PITG_15116	PITG_15117	929097	940773
Pin	Pin_136	supercont1.9	PITG_06161	PITG_06162	3975202	3977953
Pin	Pin_136	supercont1.1	PITG_00104	PITG_00106	746336	769830
Pin	Pin_136	supercont1.9	PITG_06155	PITG_06156	3928559	3932384
Pin	Pin_136	supercont1.1	PITG_00099	PITG_00100	711549	714513
Pin	Pin_136	supercont1.9	PITG_06145	PITG_06146	3892247	3895639
Pin	Pin_136	supercont1.9	PITG_06166	PITG_06167	4016622	4019558
Pin	Pin_137	supercont1.63	PITG_18151	PITG_18152	416362	419651
Pin	Pin_137	supercont1.74	PITG_18984	PITG_23149	58805	69814
Pin	Pin_138	supercont1.87	PITG_19230	PITG_19231	328870	331674
Pin	Pin_138	supercont1.7	PITG_05097	PITG_22756	330410	335119
Pin	Pin_139	supercont1.25	PITG_13047	PITG_13048	988907	991820
Pin	Pin_139	supercont1.25	PITG_13044	PITG_13045	974259	977388
Pin	Pin_140	supercont1.59	PITG_17637	PITG_17638	8622	9181
Pin	Pin_140	supercont1.4	PITG_03905	PITG_03906	4005580	4006253
Pin	Pin_141	supercont1.4	PITG_03441	PITG_03442	1798296	1800134
Pin	Pin_141	supercont1.4	PITG_03439	PITG_03440	1793940	1794874
Pin	Pin_142	supercont1.44	PITG_16507	PITG_16510	822765	871147
Pin	Pin_142	supercont1.68	PITG_18068	PITG_18069	370910	372774
Pin	Pin_143	supercont1.44	PITG_16418	PITG_16420	278455	302533
Pin	Pin_143	supercont1.43	PITG_16230	PITG_16233	696962	751524
Pin	Pin_144	supercont1.43	PITG_16169	PITG_16170	208234	220318
Pin	Pin_144	supercont1.81	PITG_18800	PITG_18801	442358	445091
Pin	Pin_144	supercont1.43	PITG_16167	PITG_16168	173300	206981
Pin	Pin_144	supercont1.43	PITG_16176	PITG_16177	276007	280458
Pin	Pin_145	supercont1.44	PITG_23074	PITG_16422	305887	315252
Pin	Pin_145	supercont1.241	PITG_20933	PITG_20934	17783	48691
Pin	Pin_146	supercont1.68	PITG_18109	PITG_18110	614351	616982
Pin	Pin_146	supercont1.67	PITG_18350	PITG_18351	476587	478186
Pin	Pin_146	supercont1.48	PITG_16564	PITG_16565	49668	51972
Pin	Pin_147	supercont1.87	PITG_19234	PITG_19235	392320	394941
Pin	Pin_147	supercont1.18	PITG_10334	PITG_10335	777585	780691
Pin	Pin_148	supercont1.90	PITG_19212	PITG_19213	364808	367104
Pin	Pin_148	supercont1.12	PITG_07995	PITG_07996	1538686	1539925
Pin	Pin_149	supercont1.36	PITG_14652	PITG_14653	641874	646644
Pin	Pin_149	supercont1.36	PITG_14650	PITG_14651	631007	634417
Pin	Pin_150	supercont1.220	PITG_20710	PITG_20711	96369	98140
Pin	Pin_150	supercont1.10	PITG_06834	PITG_06835	833132	835074
Pin	Pin_151	supercont1.19	PITG_11139	PITG_11140	1287502	1297100
Pin	Pin_151	supercont1.25	PITG_12940	PITG_12941	374372	377972
Pin	Pin_152	supercont1.12	PITG_07874	PITG_07875	959900	965088
Pin	Pin_152	supercont1.12	PITG_07822	PITG_07823	553111	558463
Pin	Pin_153	supercont1.30	PITG_23009	PITG_13957	1532184	1533216
Pin	Pin_153	supercont1.30	PITG_13955	PITG_13956	1466180	1470702
Pin	Pin_154	supercont1.58	PITG_17537	PITG_17538	703450	726795
Pin	Pin_154	supercont1.58	PITG_17531	PITG_17535	532343	694321
Pin	Pin_154	supercont1.30	PITG_13693	PITG_13695	75447	127723
Pin	Pin_155	supercont1.30	PITG_13689	PITG_13690	49233	65152
Pin	Pin_155	supercont1.58	PITG_17517	PITG_17518	265537	278940
Pin	Pin_155	supercont1.30	PITG_13696	PITG_13697	129530	148325
Pin	Pin_156	supercont1.45	PITG_16309	PITG_16310	522075	523814
Pin	Pin_156	supercont1.67	PITG_18319	PITG_18320	254751	256007
Pin	Pin_157	supercont1.129	PITG_20342	PITG_20344	67975	169749
Pin	Pin_157	supercont1.25	PITG_13112	PITG_13113	1509111	1510995
Pin	Pin_158	supercont1.420	PITG_21766	PITG_21767	6087	7131
Pin	Pin_158	supercont1.3	PITG_02613	PITG_02614	2880396	2881620
Pin	Pin_159	supercont1.9	PITG_05707	PITG_05708	3164	5612
Pin	Pin_159	supercont1.67	PITG_18381	PITG_18382	568535	571225
Pin	Pin_160	supercont1.6	PITG_04747	PITG_04748	2580604	2583549
Pin	Pin_160	supercont1.6	PITG_04728	PITG_04729	2396469	2398382
Pin	Pin_161	supercont1.5	PITG_04436	PITG_04437	3964423	3970134
Pin	Pin_161	supercont1.5	PITG_04432	PITG_04434	3951953	3958956
Pin	Pin_162	supercont1.34	PITG_14487	PITG_14488	1247436	1250254
Pin	Pin_162	supercont1.34	PITG_14480	PITG_14481	1211160	1213346
Pin	Pin_163	supercont1.241	PITG_20934	PITG_20935	48691	53317
Pin	Pin_163	supercont1.43	PITG_16247	PITG_16248	877120	902744
Pin	Pin_163	supercont1.44	PITG_16424	PITG_16425	329130	329992
Pin	Pin_164	supercont1.13	PITG_08422	PITG_08423	1860104	1862454
Pin	Pin_164	supercont1.18	PITG_10475	PITG_10476	1468866	1477623
Pin	Pin_165	supercont1.2	PITG_01459	PITG_01460	1606269	1614439
Pin	Pin_165	supercont1.5	PITG_04318	PITG_04319	3183125	3190123
Pin	Pin_165	supercont1.30	PITG_13964	PITG_13965	1604736	1612015
Pin	Pin_166	supercont1.281	PITG_21329	PITG_21330	6598	8447
Pin	Pin_166	supercont1.1	PITG_00421	PITG_00422	2270028	2279452
Pin	Pin_167	supercont1.44	PITG_16421	PITG_23074	304667	305887
Pin	Pin_167	supercont1.43	PITG_23069	PITG_16239	780092	781035
Pin	Pin_168	supercont1.44	PITG_16408	PITG_16409	204143	208203
Pin	Pin_168	supercont1.43	PITG_16240	PITG_16241	806651	807530
Pin	Pin_168	supercont1.241	PITG_20936	PITG_20937	90165	91128
Pin	Pin_168	supercont1.43	PITG_16233	PITG_16234	751524	752497
Pin	Pin_168	supercont1.43	PITG_16245	PITG_16246	873229	874114
Pin	Pin_168	supercont1.44	PITG_16426	PITG_16427	331549	334456
Pin	Pin_169	supercont1.17	PITG_10113	PITG_23319	1698542	1701073
Pin	Pin_169	supercont1.17	PITG_10111	PITG_10112	1695620	1697849
Pin	Pin_169	supercont1.194	PITG_20942	PITG_20943	27721	30153
Pin	Pin_170	supercont1.15	PITG_09630	PITG_09631	1541368	1543539
Pin	Pin_170	supercont1.15	PITG_09521	PITG_09522	876929	877490
Pin	Pin_171	supercont1.5	PITG_04184	PITG_04185	1930835	1935387
Pin	Pin_171	supercont1.146	PITG_20502	PITG_20503	50325	59803
Pin	Pin_172	supercont1.15	PITG_09795	PITG_09796	2984091	2984844
Pin	Pin_172	supercont1.17	PITG_10219	PITG_10220	2545447	2546553
Pin	Pin_173	supercont1.15	PITG_09777	PITG_09778	2920316	2922250
Pin	Pin_173	supercont1.18	PITG_10610	PITG_10611	2384675	2386512
Pin	Pin_174	supercont1.107	PITG_19484	PITG_19485	35043	37582
Pin	Pin_174	supercont1.36	PITG_14716	PITG_14717	1087368	1088490
Pin	Pin_175	supercont1.220	PITG_20706	PITG_20707	49342	51442
Pin	Pin_175	supercont1.10	PITG_06840	PITG_06841	843111	843638
Pin	Pin_176	supercont1.420	PITG_21762	PITG_21763	776	2671
Pin	Pin_176	supercont1.3	PITG_02617	PITG_02618	2884188	2886529
Pin	Pin_177	supercont1.26	PITG_12403	PITG_12404	473438	497220
Pin	Pin_177	supercont1.26	PITG_12382	PITG_22961	349602	350680
Pin	Pin_177	supercont1.26	PITG_12405	PITG_12409	506169	561134
Pin	Pin_178	supercont1.87	PITG_19250	PITG_19251	450704	460982
Pin	Pin_178	supercont1.18	PITG_10318	PITG_10320	705328	723425
Pin	Pin_179	supercont1.87	PITG_19248	PITG_19249	446641	448678
Pin	Pin_179	supercont1.18	PITG_10321	PITG_10322	726478	728298
Pin	Pin_180	supercont1.272	PITG_21214	PITG_21215	56013	59763
Pin	Pin_180	supercont1.26	PITG_12494	PITG_12495	1307582	1309335
Pin	Pin_181	supercont1.73	PITG_18605	PITG_18606	549627	551169
Pin	Pin_181	supercont1.11	PITG_07599	PITG_07600	2119139	2122034
Pin	Pin_182	supercont1.44	PITG_16557	PITG_16558	1148910	1151942
Pin	Pin_182	supercont1.6	PITG_05062	PITG_05063	4652774	4654385
Pin	Pin_182	supercont1.44	PITG_16559	PITG_16561	1159441	1168017
Pin	Pin_183	supercont1.18	PITG_10437	PITG_10438	1251573	1254596
Pin	Pin_183	supercont1.18	PITG_10429	PITG_10430	1214455	1215270
Pin	Pin_184	supercont1.9	PITG_05806	PITG_05807	667172	668963
Pin	Pin_184	supercont1.58	PITG_17477	PITG_17478	17428	24011
Pin	Pin_185	supercont1.14	PITG_09331	PITG_09332	2226712	2227529
Pin	Pin_185	supercont1.6	PITG_05028	PITG_05029	4436759	4437551
Pin	Pin_185	supercont1.69	PITG_18558	PITG_18559	503893	504685
Pin	Pin_185	supercont1.2	PITG_01890	PITG_01891	4869315	4870232
Pin	Pin_185	supercont1.3	PITG_02296	PITG_02297	1351104	1354657
Pin	Pin_185	supercont1.41	PITG_16148	PITG_16149	1300744	1301722
Pin	Pin_185	supercont1.6	PITG_05052	PITG_05053	4584845	4585739
Pin	Pin_186	supercont1.2	PITG_01290	PITG_01291	623061	624332
Pin	Pin_186	supercont1.1	PITG_00229	PITG_00230	1404380	1405984
Pin	Pin_187	supercont1.63	PITG_18158	PITG_18160	519168	540496
Pin	Pin_187	supercont1.63	PITG_18153	PITG_18155	438688	473843
Pin	Pin_187	supercont1.138	PITG_20365	PITG_20368	129936	216893
Pin	Pin_188	supercont1.104	PITG_19572	PITG_19573	140087	148696
Pin	Pin_188	supercont1.48	PITG_16620	PITG_16621	770149	770953
Pin	Pin_189	supercont1.1	PITG_00102	PITG_00103	730912	744028
Pin	Pin_189	supercont1.1	PITG_00095	PITG_00096	680078	686626
Pin	Pin_189	supercont1.9	PITG_06157	PITG_06158	3936562	3941271
Pin	Pin_190	supercont1.9	PITG_06156	PITG_06157	3932384	3936562
Pin	Pin_190	supercont1.1	PITG_00103	PITG_00104	744028	746336
Pin	Pin_191	supercont1.34	PITG_14328	PITG_14330	301001	321056
Pin	Pin_191	supercont1.69	PITG_18561	PITG_18563	507709	527573
Pin	Pin_192	supercont1.177	PITG_20675	PITG_20676	30174	33474
Pin	Pin_192	supercont1.3	PITG_02103	PITG_02104	223485	227323
Pin	Pin_193	supercont1.134	PITG_19728	PITG_19729	130635	135616
Pin	Pin_193	supercont1.12	PITG_08027	PITG_08028	1672166	1674724
Pin	Pin_194	supercont1.36	PITG_14662	PITG_14663	722021	740323
Pin	Pin_194	supercont1.11	PITG_07630	PITG_07633	2436759	2463347
Pin	Pin_194	supercont1.36	PITG_14683	PITG_14684	901000	904876
Pin	Pin_195	supercont1.34	PITG_14353	PITG_14354	432307	433518
Pin	Pin_195	supercont1.69	PITG_18539	PITG_18540	436534	438600
Pin	Pin_196	supercont1.124	PITG_20149	PITG_20152	151641	200847
Pin	Pin_196	supercont1.35	PITG_15173	PITG_15174	8542	56633
Pin	Pin_197	supercont1.281	PITG_21334	PITG_21335	54183	55535
Pin	Pin_197	supercont1.1	PITG_00418	PITG_00419	2238189	2239314
Pin	Pin_198	supercont1.30	PITG_13838	PITG_13839	837172	842513
Pin	Pin_198	supercont1.30	PITG_13835	PITG_13836	822139	825012
Pin	Pin_199	supercont1.134	PITG_19741	PITG_19742	338762	339736
Pin	Pin_199	supercont1.16	PITG_08708	PITG_08709	451966	455243
Pin	Pin_200	supercont1.30	PITG_13963	PITG_13964	1601688	1604736
Pin	Pin_200	supercont1.2	PITG_22683	PITG_01459	1605087	1606269
Pin	Pin_201	supercont1.272	PITG_21213	PITG_21214	54212	56013
Pin	Pin_201	supercont1.26	PITG_12495	PITG_12496	1309335	1312408
Pin	Pin_202	supercont1.175	PITG_20662	PITG_20663	168951	172329
Pin	Pin_202	supercont1.42	PITG_15597	PITG_15598	1166396	1171617
Pin	Pin_203	supercont1.282	PITG_21025	PITG_21026	81183	84567
Pin	Pin_203	supercont1.60	PITG_17594	PITG_17595	363348	365701
Pin	Pin_204	supercont1.12	PITG_08079	PITG_08080	2177800	2178531
Pin	Pin_204	supercont1.3	PITG_02435	PITG_02436	2121139	2121557
Pin	Pin_205	supercont1.22	PITG_22947	PITG_11646	1001693	1003134
Pin	Pin_205	supercont1.22	PITG_11643	PITG_22946	995091	1000410
Pin	Pin_206	supercont1.125	PITG_23185	PITG_20303	183905	195157
Pin	Pin_206	supercont1.79	PITG_18683	PITG_18685	514899	569620
Pin	Pin_206	supercont1.5	PITG_04089	PITG_04090	704986	762797
Pin	Pin_206	supercont1.79	PITG_18675	PITG_23138	407026	440259
Pin	Pin_207	supercont1.15	PITG_09625	PITG_09626	1535533	1537189
Pin	Pin_207	supercont1.15	PITG_09526	PITG_09527	882786	883981
Pin	Pin_208	supercont1.34	PITG_14326	PITG_14327	298480	299799
Pin	Pin_208	supercont1.6	PITG_05020	PITG_05021	4344364	4345329
Pin	Pin_208	supercont1.69	PITG_18564	PITG_18565	528724	529689
Pin	Pin_208	supercont1.50	PITG_17181	PITG_17182	724971	725936
Pin	Pin_209	supercont1.6	PITG_04757	PITG_04758	2617677	2693212
Pin	Pin_209	supercont1.6	PITG_04804	PITG_04805	3109045	3110031
Pin	Pin_209	supercont1.6	PITG_04734	PITG_04735	2452391	2453807
Pin	Pin_209	supercont1.6	PITG_22748	PITG_04771	2766635	2768489
Pin	Pin_210	supercont1.42	PITG_15587	PITG_15588	1006171	1006962
Pin	Pin_210	supercont1.67	PITG_18343	PITG_18344	415080	416480
Pin	Pin_211	supercont1.9	PITG_05712	PITG_05713	57374	65932
Pin	Pin_211	supercont1.67	PITG_18382	PITG_18383	571225	602961
Pin	Pin_212	supercont1.5	PITG_04156	PITG_04158	1631981	1641977
Pin	Pin_212	supercont1.5	PITG_04134	PITG_04135	1257229	1272673
Pin	Pin_213	supercont1.125	PITG_20294	PITG_20295	66060	68052
Pin	Pin_213	supercont1.3	PITG_02163	PITG_02164	512454	513816
Pin	Pin_214	supercont1.67	PITG_18338	PITG_18339	378004	379749
Pin	Pin_214	supercont1.67	PITG_18333	PITG_18334	365938	367724
Pin	Pin_215	supercont1.18	PITG_10624	PITG_10625	2503959	2506022
Pin	Pin_215	supercont1.18	PITG_10620	PITG_10621	2447963	2449206
Pin	Pin_216	supercont1.98	PITG_19549	PITG_19550	241640	243160
Pin	Pin_216	supercont1.98	PITG_19547	PITG_19548	237537	239448
Pin	Pin_217	supercont1.50	PITG_17176	PITG_23342	666237	668826
Pin	Pin_217	supercont1.36	PITG_23333	PITG_14775	1602559	1607606
Pin	Pin_217	supercont1.6	PITG_05038	PITG_05039	4476005	4481532
Pin	Pin_218	supercont1.11	PITG_07605	PITG_07625	2182079	2395396
Pin	Pin_218	supercont1.11	PITG_07601	PITG_07604	2122953	2177488
Pin	Pin_219	supercont1.103	PITG_19362	PITG_19363	41444	43398
Pin	Pin_219	supercont1.22	PITG_11730	PITG_11731	1526471	1531342
Pin	Pin_220	supercont1.14	PITG_09121	PITG_23316	516020	516776
Pin	Pin_220	supercont1.13	PITG_08283	PITG_08285	637571	639231
Pin	Pin_221	supercont1.1	PITG_00247	PITG_00248	1518968	1521315
Pin	Pin_221	supercont1.1	PITG_00245	PITG_00246	1515570	1517204
Pin	Pin_222	supercont1.125	PITG_20295	PITG_20296	68052	69490
Pin	Pin_222	supercont1.3	PITG_02162	PITG_02163	509969	512454
Pin	Pin_223	supercont1.30	PITG_13691	PITG_13692	66232	67066
Pin	Pin_223	supercont1.32	PITG_14034	PITG_14036	239288	242075
Pin	Pin_224	supercont1.2	PITG_01686	PITG_01687	3677236	3679501
Pin	Pin_224	supercont1.45	PITG_16305	PITG_16306	487457	510414
Pin	Pin_225	supercont1.5	PITG_04213	PITG_04214	2262912	2284005
Pin	Pin_225	supercont1.5	PITG_04201	PITG_04202	2137588	2146681
Pin	Pin_226	supercont1.84	PITG_19283	PITG_19284	285935	289968
Pin	Pin_226	supercont1.51	PITG_16651	PITG_16652	213894	215829
Pin	Pin_226	supercont1.43	PITG_16288	PITG_16289	1332250	1337833
Pin	Pin_226	supercont1.46	PITG_16942	PITG_16943	1111292	1113863
Pin	Pin_227	supercont1.6	PITG_04798	PITG_04799	3018401	3020803
Pin	Pin_227	supercont1.6	PITG_04766	PITG_23251	2739007	2741528
Pin	Pin_227	supercont1.456	PITG_21736	PITG_23294	25160	28823
Pin	Pin_227	supercont1.456	PITG_23292	PITG_23293	18232	22571
Pin	Pin_227	supercont1.456	PITG_23291	PITG_21734	13377	15861
Pin	Pin_227	supercont1.6	PITG_23267	PITG_23268	3942625	3945109
Pin	Pin_227	supercont1.6	PITG_23261	PITG_23262	3921365	3924146
Pin	Pin_227	supercont1.6	PITG_04764	PITG_23250	2732257	2734664
Pin	Pin_227	supercont1.24	PITG_12073	PITG_12074	159745	161163
Pin	Pin_227	supercont1.6	PITG_04769	PITG_23254	2751197	2753614
Pin	Pin_227	supercont1.6	PITG_23258	PITG_04812	3131625	3132201
Pin	Pin_227	supercont1.6	PITG_23263	PITG_23264	3928009	3930504
Pin	Pin_227	supercont1.6	PITG_04965	PITG_04966	3931435	3935554
Pin	Pin_227	supercont1.6	PITG_04767	PITG_23252	2743050	2745470
Pin	Pin_227	supercont1.6	PITG_04760	PITG_23247	2719276	2721699
Pin	Pin_227	supercont1.6	PITG_04770	PITG_23255	2755268	2757686
Pin	Pin_227	supercont1.6	PITG_04763	PITG_23249	2728315	2730615
Pin	Pin_228	supercont1.76	PITG_18695	PITG_18696	78758	79928
Pin	Pin_228	supercont1.11	PITG_07644	PITG_07645	2631031	2634295
Pin	Pin_229	supercont1.85	PITG_19346	PITG_19347	412545	469504
Pin	Pin_229	supercont1.48	PITG_23085	PITG_16601	574300	581446
Pin	Pin_230	supercont1.48	PITG_16609	PITG_23086	657916	681279
Pin	Pin_230	supercont1.104	PITG_23163	PITG_23164	104780	106373
Pin	Pin_230	supercont1.48	PITG_16592	PITG_16593	437293	457944
Pin	Pin_230	supercont1.85	PITG_19334	PITG_23155	165965	253208
Pin	Pin_230	supercont1.48	PITG_23088	PITG_23089	997978	999660
Pin	Pin_230	supercont1.82	PITG_18823	PITG_18826	126527	187108
Pin	Pin_230	supercont1.104	PITG_19571	PITG_19572	138379	140087
Pin	Pin_230	supercont1.82	PITG_18821	PITG_18822	102622	124306
Pin	Pin_230	supercont1.31	PITG_12642	PITG_12643	1637062	1639100
Pin	Pin_230	supercont1.60	PITG_17624	PITG_17625	668607	673147
Pin	Pin_230	supercont1.104	PITG_19574	PITG_23165	150517	187918
Pin	Pin_230	supercont1.48	PITG_16635	PITG_16636	936532	954778
Pin	Pin_230	supercont1.48	PITG_16618	PITG_16619	766335	768424
Pin	Pin_230	supercont1.104	PITG_19588	PITG_23168	322975	325804
Pin	Pin_230	supercont1.48	PITG_23083	PITG_16589	336533	352766
Pin	Pin_230	supercont1.24	PITG_22955	PITG_12090	524401	544007
Pin	Pin_230	supercont1.48	PITG_23084	PITG_16597	483113	529976
Pin	Pin_230	supercont1.48	PITG_16615	PITG_16616	754601	756324
Pin	Pin_230	supercont1.104	PITG_19567	PITG_19568	99083	101168
Pin	Pin_230	supercont1.48	PITG_16621	PITG_16622	770953	789880
Pin	Pin_230	supercont1.48	PITG_16624	PITG_16626	796731	809719
Pin	Pin_230	supercont1.48	PITG_23283	PITG_16596	469222	481060
Pin	Pin_230	supercont1.48	PITG_16580	PITG_16581	268471	270620
Pin	Pin_230	supercont1.104	PITG_19577	PITG_19578	227230	229467
Pin	Pin_230	supercont1.31	PITG_12645	PITG_12646	1646334	1648357
Pin	Pin_230	supercont1.48	PITG_16598	PITG_16599	531667	534475
Pin	Pin_230	supercont1.48	PITG_16584	PITG_16585	292103	293795
Pin	Pin_231	supercont1.104	PITG_19586	PITG_19588	295425	322975
Pin	Pin_231	supercont1.143	PITG_20168	PITG_20169	160148	164299
Pin	Pin_231	supercont1.48	PITG_16589	PITG_16591	352766	432722
Pin	Pin_231	supercont1.48	PITG_23286	PITG_16624	793875	796731
Pin	Pin_231	supercont1.24	PITG_12091	PITG_12092	562011	582268
Pin	Pin_231	supercont1.48	PITG_23284	PITG_16600	545931	549350
Pin	Pin_231	supercont1.104	PITG_19579	PITG_19581	247773	250478
Pin	Pin_232	supercont1.51	PITG_16660	PITG_16661	337205	338035
Pin	Pin_232	supercont1.81	PITG_18774	PITG_18775	213877	215183
Pin	Pin_233	supercont1.5	PITG_22730	PITG_04148	1530279	1531829
Pin	Pin_233	supercont1.5	PITG_04139	PITG_22729	1365830	1367315
Pin	Pin_234	supercont1.6	PITG_04799	PITG_04800	3020803	3022922
Pin	Pin_234	supercont1.6	PITG_04777	PITG_04778	2834216	2844011
Pin	Pin_235	supercont1.30	PITG_14024	PITG_14025	2023047	2023928
Pin	Pin_235	supercont1.50	PITG_17174	PITG_17175	659367	660795
Pin	Pin_236	supercont1.11	PITG_07473	PITG_07474	1126190	1129319
Pin	Pin_236	supercont1.11	PITG_07463	PITG_07464	1018666	1022212
Pin	Pin_237	supercont1.107	PITG_19489	PITG_19491	86876	95391
Pin	Pin_237	supercont1.34	PITG_14494	PITG_14496	1287209	1326398
Pin	Pin_238	supercont1.22	PITG_11719	PITG_11720	1436145	1440783
Pin	Pin_238	supercont1.147	PITG_19901	PITG_19902	84465	85589
Pin	Pin_239	supercont1.34	PITG_14298	PITG_14299	93664	94375
Pin	Pin_239	supercont1.69	PITG_18575	PITG_18576	657338	658591
Pin	Pin_239	supercont1.41	PITG_16153	PITG_16154	1345884	1347178
Pin	Pin_240	supercont1.59	PITG_17645	PITG_17646	88028	91216
Pin	Pin_240	supercont1.63	PITG_18157	PITG_18158	518067	519168
Pin	Pin_241	supercont1.4	PITG_03205	PITG_03206	1000627	1004288
Pin	Pin_241	supercont1.340	PITG_21601	PITG_21602	39854	45494
Pin	Pin_242	supercont1.22	PITG_11545	PITG_11546	181539	185037
Pin	Pin_242	supercont1.11	PITG_07376	PITG_07377	196420	244720
Pin	Pin_243	supercont1.73	PITG_18604	PITG_18605	547212	549627
Pin	Pin_243	supercont1.11	PITG_07600	PITG_07601	2122034	2122953
Pin	Pin_244	supercont1.7	PITG_05579	PITG_05580	3896754	3900380
Pin	Pin_244	supercont1.7	PITG_05577	PITG_05578	3889947	3892830
Pin	Pin_245	supercont1.38	PITG_15165	PITG_15166	1497310	1506599
Pin	Pin_245	supercont1.27	PITG_12816	PITG_12817	1551525	1567169
Pin	Pin_246	supercont1.13	PITG_08623	PITG_08624	3012657	3015276
Pin	Pin_246	supercont1.167	PITG_20616	PITG_20617	110745	113785
Pin	Pin_247	supercont1.89	PITG_19307	PITG_19308	309562	370255
Pin	Pin_247	supercont1.7	PITG_05072	PITG_05074	69793	77384
Pin	Pin_247	supercont1.14	PITG_22879	PITG_22880	701197	737065
Pin	Pin_248	supercont1.6	PITG_22754	PITG_05058	4610372	4612232
Pin	Pin_248	supercont1.50	PITG_23105	PITG_17205	875427	877244
Pin	Pin_248	supercont1.44	PITG_23078	PITG_16556	1144004	1145618
Pin	Pin_249	supercont1.15	PITG_09628	PITG_09629	1538859	1540129
Pin	Pin_249	supercont1.15	PITG_09523	PITG_09524	880138	880930
Pin	Pin_250	supercont1.30	PITG_13825	PITG_13826	782577	783315
Pin	Pin_250	supercont1.30	PITG_13809	PITG_23006	725076	733139
Pin	Pin_251	supercont1.78	PITG_18620	PITG_18621	33536	34557
Pin	Pin_251	supercont1.4	PITG_03072	PITG_03073	372284	374147
Pin	Pin_252	supercont1.92	PITG_18920	PITG_18922	43325	81088
Pin	Pin_252	supercont1.37	PITG_15374	PITG_15375	259907	282596
Pin	Pin_253	supercont1.104	PITG_19581	PITG_23167	250478	290260
Pin	Pin_253	supercont1.48	PITG_16591	PITG_16592	432722	437293
Pin	Pin_253	supercont1.143	PITG_20167	PITG_20168	140929	160148
Pin	Pin_253	supercont1.24	PITG_23273	PITG_23274	383342	386200
Pin	Pin_253	supercont1.48	PITG_16599	PITG_23284	534475	545931
Pso	Pso_1	scaffold_43	136162	136163	399599	403643
Pso	Pso_1	scaffold_43	136148	136149	298402	303309
Pso	Pso_2	scaffold_63	138399	138400	98392	102671
Pso	Pso_2	scaffold_112	142341	142342	92044	95045
Pso	Pso_3	scaffold_71	139213	139214	280424	283000
Pso	Pso_3	scaffold_49	136920	136921	273842	276885
Pso	Pso_4	scaffold_56	137693	137694	273288	276069
Pso	Pso_4	scaffold_14	131130	131131	564388	568405
Pso	Pso_5	scaffold_317	144898	144899	4290	6118
Pso	Pso_5	scaffold_9	129902	129903	636922	638891
Pso	Pso_6	scaffold_8	129662	129663	786394	789436
Pso	Pso_6	scaffold_8	129660	129661	779326	784734
Pso	Pso_7	scaffold_15	131376	131377	615796	619246
Pso	Pso_7	scaffold_15	131372	131373	604802	605769
Pso	Pso_8	scaffold_73	139403	139404	235636	239165
Pso	Pso_8	scaffold_73	139401	139402	231909	233538
Pso	Pso_9	scaffold_135	143315	143316	53200	59792
Pso	Pso_9	scaffold_44	136254	136256	259507	279462
Pso	Pso_10	scaffold_19	132082	132083	185804	187824
Pso	Pso_10	scaffold_21	132493	132495	221885	230125
Pso	Pso_10	scaffold_12	130806	130807	924640	925215
Pso	Pso_10	scaffold_114	142440	142441	160052	163257
Pso	Pso_10	scaffold_29	134071	134072	655647	657269
Pso	Pso_10	scaffold_80	139944	139946	104651	114814
Pso	Pso_10	scaffold_19	132126	132127	347362	347867
Pso	Pso_10	scaffold_9	130015	130016	1019577	1020504
Pso	Pso_10	scaffold_43	136079	136080	50206	58688
Pso	Pso_10	scaffold_65	138660	138662	287189	296120
Pso	Pso_10	scaffold_19	132112	132113	292144	292719
Pso	Pso_10	scaffold_132	143217	143220	76179	80437
Pso	Pso_10	scaffold_3	128078	128079	1158284	1158859
Pso	Pso_10	scaffold_53	137391	137392	318036	319786
Pso	Pso_10	scaffold_31	134389	134390	514029	517290
Pso	Pso_10	scaffold_135	143313	143315	46195	53200
Pso	Pso_10	scaffold_31	134396	134397	534404	536864
Pso	Pso_11	scaffold_17	131678	131679	94832	96210
Pso	Pso_11	scaffold_17	131665	131666	32740	33580
Pso	Pso_12	scaffold_97	141316	141317	19441	30209
Pso	Pso_12	scaffold_39	135533	135534	69996	72184
Pso	Pso_13	scaffold_37	135329	135330	453509	458501
Pso	Pso_13	scaffold_22	156551	132699	169094	175181
Pso	Pso_14	scaffold_50	136988	136989	80450	82451
Pso	Pso_14	scaffold_246	144704	144705	18839	19388
Pso	Pso_15	scaffold_19	132227	132228	861963	865303
Pso	Pso_15	scaffold_19	132225	132226	855960	858946
Pso	Pso_15	scaffold_83	140272	140273	363296	366282
Pso	Pso_16	scaffold_171	144176	124664	24665	26722
Pso	Pso_16	scaffold_171	144173	109619	17919	19720
Pso	Pso_17	scaffold_93	141027	141028	73306	84501
Pso	Pso_17	scaffold_29	134036	134038	491058	501180
Pso	Pso_18	scaffold_55	137510	118708	1	1275
Pso	Pso_18	scaffold_137	109553	143353	431	3748
Pso	Pso_19	scaffold_67	138876	138877	290597	293444
Pso	Pso_19	scaffold_67	109178	138872	278850	280632
Pso	Pso_20	scaffold_18	131970	131972	410269	423353
Pso	Pso_20	scaffold_98	141435	141436	235682	242441
Pso	Pso_21	scaffold_35	135081	135082	618710	622271
Pso	Pso_21	scaffold_70	139165	139166	386140	387130
Pso	Pso_22	scaffold_8	129688	129689	903172	912682
Pso	Pso_22	scaffold_101	141675	141677	293483	301876
Pso	Pso_23	scaffold_70	139125	157939	233564	237151
Pso	Pso_23	scaffold_31	134351	134352	331808	333374
Pso	Pso_24	scaffold_45	136404	136405	374204	383545
Pso	Pso_24	scaffold_45	136381	157394	269992	273581
Pso	Pso_25	scaffold_90	140820	140821	91139	93209
Pso	Pso_25	scaffold_90	140818	140819	84213	85741
Pso	Pso_26	scaffold_73	139333	139334	2728	6753
Pso	Pso_26	scaffold_77	139738	139739	372821	378279
Pso	Pso_27	scaffold_11	130428	108480	409305	410846
Pso	Pso_27	scaffold_11	156135	108478	399325	406065
Pso	Pso_28	scaffold_19	132113	132114	292719	294992
Pso	Pso_28	scaffold_80	139946	139947	114814	116972
Pso	Pso_28	scaffold_9	130016	130017	1020504	1022758
Pso	Pso_28	scaffold_139	143433	143434	27564	29034
Pso	Pso_28	scaffold_18	131972	131973	423353	425621
Pso	Pso_28	scaffold_43	136080	136081	58688	60911
Pso	Pso_28	scaffold_132	143216	143217	74886	76179
Pso	Pso_28	scaffold_76	139610	139611	112404	113915
Pso	Pso_28	scaffold_25	133346	133347	536865	538335
Pso	Pso_28	scaffold_29	134070	134071	654237	655647
Pso	Pso_28	scaffold_38	135500	135501	515144	517334
Pso	Pso_28	scaffold_21	132495	132496	230125	232186
Pso	Pso_29	scaffold_26	133560	133561	679509	681850
Pso	Pso_29	scaffold_119	142665	142666	107170	109582
Pso	Pso_30	scaffold_102	141688	122221	40764	44977
Pso	Pso_30	scaffold_148	143702	143703	92463	96157
Pso	Pso_31	scaffold_29	133963	133964	156488	158316
Pso	Pso_31	scaffold_29	133959	133960	149575	150951
Pso	Pso_32	scaffold_156	143883	143884	55029	58454
Pso	Pso_32	scaffold_21	132504	132505	283045	284940
Pso	Pso_33	scaffold_68	119867	138989	362420	395032
Pso	Pso_33	scaffold_26	115405	133479	352510	362142
Pso	Pso_34	scaffold_2	127734	110348	1307792	1309714
Pso	Pso_34	scaffold_256	125453	144755	2996	3634
Pso	Pso_35	scaffold_19	132123	132126	335632	347362
Pso	Pso_35	scaffold_19	132109	132110	280152	283450
Pso	Pso_36	scaffold_27	133777	133778	759868	763165
Pso	Pso_36	scaffold_33	134683	134684	304180	308351
Pso	Pso_37	scaffold_3	128070	128071	1119233	1122395
Pso	Pso_37	scaffold_21	132589	132590	669374	673108
Pso	Pso_37	scaffold_104	141877	141878	199354	203656
Pso	Pso_38	scaffold_61	138231	138232	241370	243339
Pso	Pso_38	scaffold_61	138223	138224	216471	217605
Pso	Pso_39	scaffold_68	138990	138991	397235	398103
Pso	Pso_39	scaffold_28	133796	133798	61285	65114
Pso	Pso_40	scaffold_118	122984	142601	6146	9579
Pso	Pso_40	scaffold_69	139055	119902	323284	327984
Pso	Pso_41	scaffold_83	140260	140261	328797	330249
Pso	Pso_41	scaffold_83	140249	140250	286051	287893
Pso	Pso_42	scaffold_26	133575	133576	727030	730156
Pso	Pso_42	scaffold_175	144266	144267	34383	37024
Pso	Pso_43	scaffold_17	131848	131849	728556	731494
Pso	Pso_43	scaffold_17	131842	131843	692982	694614
Pso	Pso_44	scaffold_82	140157	140158	228274	232886
Pso	Pso_44	scaffold_33	134698	134699	359888	366418
Pso	Pso_45	scaffold_14	131041	131042	217905	221477
Pso	Pso_45	scaffold_14	131020	131021	148369	152814
Pso	Pso_46	scaffold_44	136213	136214	81188	82982
Pso	Pso_46	scaffold_44	136207	136208	57557	58901
Pso	Pso_47	scaffold_11	108475	130388	261541	262235
Pso	Pso_47	scaffold_11	108473	130365	139534	142961
Pso	Pso_48	scaffold_110	142241	142242	163567	165542
Pso	Pso_48	scaffold_110	142235	142236	136063	138723
Pso	Pso_49	scaffold_92	141015	141016	336795	337840
Pso	Pso_49	scaffold_137	143388	143389	149070	150282
Pso	Pso_50	scaffold_31	116205	134325	167097	170862
Pso	Pso_50	scaffold_32	134531	134532	348414	351808
Pso	Pso_51	scaffold_3	127846	127847	188855	191534
Pso	Pso_51	scaffold_88	140694	140695	237047	240352
Pso	Pso_52	scaffold_74	139431	139432	16503	25143
Pso	Pso_52	scaffold_33	134617	134618	20267	32385
Pso	Pso_53	scaffold_3	127847	127848	191534	194267
Pso	Pso_53	scaffold_3	127842	127843	181047	185940
Pso	Pso_54	scaffold_28	133881	133882	449573	451651
Pso	Pso_54	scaffold_14	131043	131044	224919	227395
Pso	Pso_54	scaffold_102	141701	141702	131991	134267
Pso	Pso_54	scaffold_81	140054	140055	152591	154512
Pso	Pso_54	scaffold_43	136153	136154	352635	355129
Pso	Pso_54	scaffold_103	141786	141787	168346	169996
Pso	Pso_54	scaffold_38	135372	135373	56466	58077
Pso	Pso_54	scaffold_7	129409	129410	799059	802672
Pso	Pso_55	scaffold_18	132044	132045	869941	873017
Pso	Pso_55	scaffold_18	132013	132014	637584	640224
Pso	Pso_56	scaffold_76	139645	139646	287113	294917
Pso	Pso_56	scaffold_76	109225	139603	77599	82950
Pso	Pso_57	scaffold_89	140782	140783	298958	300507
Pso	Pso_57	scaffold_89	140778	140779	263908	267436
Pso	Pso_58	scaffold_84	140313	140314	167189	169512
Pso	Pso_58	scaffold_84	140309	140310	157103	162247
Pso	Pso_59	scaffold_125	142929	142930	46952	48458
Pso	Pso_59	scaffold_22	132661	132662	42351	46322
Pso	Pso_60	scaffold_8	129707	129708	1005183	1008213
Pso	Pso_60	scaffold_8	129705	129706	998804	1000178
Pso	Pso_61	scaffold_57	137760	137761	171285	172543
Pso	Pso_61	scaffold_140	143474	143475	77224	80148
Pso	Pso_62	scaffold_72	109204	139328	385333	388148
Pso	Pso_62	scaffold_72	109200	109201	379467	380531
Pso	Pso_63	scaffold_14	131034	131035	193508	199610
Pso	Pso_63	scaffold_23	108654	132903	262360	274314
Pso	Pso_64	scaffold_65	138679	138680	406324	408265
Pso	Pso_64	scaffold_152	143814	143815	120242	121189
Pso	Pso_65	scaffold_83	140221	140222	141463	143147
Pso	Pso_65	scaffold_77	139701	139702	191710	200990
Pso	Pso_66	scaffold_64	138487	138488	46071	55171
Pso	Pso_66	scaffold_76	139608	139609	96281	106798
Pso	Pso_67	scaffold_4	128178	128179	67573	69613
Pso	Pso_67	scaffold_4	128174	128175	60923	61484
Pso	Pso_68	scaffold_110	142242	142243	165542	167973
Pso	Pso_68	scaffold_110	142234	142235	134613	136063
Pso	Pso_69	scaffold_47	136652	136653	196444	199156
Pso	Pso_69	scaffold_112	142343	142344	100019	101095
Pso	Pso_69	scaffold_156	143888	143889	90488	91906
Pso	Pso_70	scaffold_205	144596	144597	19038	20722
Pso	Pso_70	scaffold_153	143825	143826	38068	40294
Pso	Pso_71	scaffold_62	109133	138365	344533	348053
Pso	Pso_71	scaffold_62	109131	109132	339499	341577
Pso	Pso_72	scaffold_13	130949	130950	707025	708141
Pso	Pso_72	scaffold_13	130945	130946	700149	701432
Pso	Pso_73	scaffold_132	143224	143225	106503	110818
Pso	Pso_73	scaffold_69	139045	139046	288493	291653
Pso	Pso_74	scaffold_183	144377	144378	34608	37858
Pso	Pso_74	scaffold_183	144374	144375	736	3328
Pso	Pso_74	scaffold_16	131657	131658	911555	914147
Pso	Pso_75	scaffold_4	128346	128347	826487	828444
Pso	Pso_75	scaffold_142	143534	143535	95648	99697
Pso	Pso_76	scaffold_77	139686	139687	134258	137554
Pso	Pso_76	scaffold_77	139683	139684	125327	129340
Pso	Pso_77	scaffold_127	143040	143041	124654	129292
Pso	Pso_77	scaffold_24	133243	133244	778766	785594
Pso	Pso_78	scaffold_156	124358	143885	60566	61349
Pso	Pso_78	scaffold_88	140634	158174	33543	36194
Pso	Pso_79	scaffold_35	135009	135010	283694	286985
Pso	Pso_79	scaffold_35	134952	134953	18797	19996
Pso	Pso_80	scaffold_20	132315	108621	314667	316637
Pso	Pso_80	scaffold_20	108619	108620	296550	305619
Pso	Pso_81	scaffold_41	157306	135822	76438	78692
Pso	Pso_81	scaffold_41	135819	135820	63587	72494
Pso	Pso_82	scaffold_13	131000	113278	930401	931550
Pso	Pso_82	scaffold_86	140536	140537	265501	266425
Pso	Pso_83	scaffold_96	141285	141286	202198	202959
Pso	Pso_83	scaffold_96	141282	141283	188349	199526
Pso	Pso_84	scaffold_11	130498	130499	626689	627614
Pso	Pso_84	scaffold_11	130496	130497	618833	624276
Pso	Pso_85	scaffold_23	132889	132890	162609	165606
Pso	Pso_85	scaffold_112	142351	142353	155170	165376
Pso	Pso_86	scaffold_33	134710	134711	404261	411666
Pso	Pso_86	scaffold_33	134706	134707	386934	392469
Pso	Pso_87	scaffold_186	144418	144419	17164	19192
Pso	Pso_87	scaffold_186	144416	144417	14137	15799
Pso	Pso_87	scaffold_186	144420	144421	21112	22745
Pso	Pso_88	scaffold_140	143463	143464	2912	6381
Pso	Pso_88	scaffold_24	156643	133123	435131	437124
Pso	Pso_89	scaffold_132	143223	143224	104307	106503
Pso	Pso_89	scaffold_69	139046	139047	291653	294570
Pso	Pso_90	scaffold_54	109030	137432	58583	60512
Pso	Pso_90	scaffold_54	137420	137421	14324	15810
Pso	Pso_91	scaffold_143	143548	143549	15221	18139
Pso	Pso_91	scaffold_66	138685	138686	15053	16077
Pso	Pso_92	scaffold_18	132026	132027	716002	718670
Pso	Pso_92	scaffold_18	132021	132022	679835	681602
Pso	Pso_93	scaffold_110	109457	142241	158113	163567
Pso	Pso_93	scaffold_110	142236	109456	138723	146335
Pso	Pso_94	scaffold_151	143790	143791	104578	106138
Pso	Pso_94	scaffold_186	144411	144412	3479	5350
Pso	Pso_94	scaffold_151	143792	143793	114085	115956
Pso	Pso_95	scaffold_62	138335	138336	229578	230891
Pso	Pso_95	scaffold_62	138329	138330	215424	216724
Pso	Pso_96	scaffold_185	144395	144396	9283	10536
Pso	Pso_96	scaffold_14	131226	131227	943614	946509
Pso	Pso_97	scaffold_33	134709	134710	401429	404261
Pso	Pso_97	scaffold_33	134707	134708	392469	395367
Pso	Pso_98	scaffold_45	136398	136399	335880	345498
Pso	Pso_98	scaffold_75	139588	139589	356719	363787
Pso	Pso_99	scaffold_55	137594	137595	363003	370923
Pso	Pso_99	scaffold_55	137552	137553	178394	181502
Pso	Pso_100	scaffold_11	130337	130338	26196	28423
Pso	Pso_100	scaffold_11	130335	130336	11736	14901
Pso	Pso_101	scaffold_86	140482	140483	61724	64042
Pso	Pso_101	scaffold_86	140480	140481	53542	56818
Pso	Pso_102	scaffold_8	129701	129702	969992	972809
Pso	Pso_102	scaffold_72	139298	139299	290309	302931
Pso	Pso_103	scaffold_8	129560	129561	320302	321967
Pso	Pso_103	scaffold_7	129267	129268	316808	317372
Pso	Pso_104	scaffold_106	141990	141991	169673	171086
Pso	Pso_104	scaffold_51	137149	137150	214157	215771
Pso	Pso_104	scaffold_52	137211	137212	8345	10034
Pso	Pso_104	scaffold_128	143081	143082	145497	146563
Pso	Pso_104	scaffold_67	138901	138902	366382	367913
Pso	Pso_105	scaffold_11	130353	130354	85505	92116
Pso	Pso_105	scaffold_113	142396	142397	188617	194636
Pso	Pso_105	scaffold_51	137150	137151	215771	222054
Pso	Pso_106	scaffold_169	144157	144158	77112	88983
Pso	Pso_106	scaffold_18	132003	132004	597166	602462
Pso	Pso_106	scaffold_71	139169	139170	3628	14726
Pso	Pso_106	scaffold_94	141150	141152	298286	330431
Pso	Pso_106	scaffold_109	142146	142147	26037	31108
Pso	Pso_106	scaffold_94	141138	141139	203449	244836
Pso	Pso_106	scaffold_18	132042	132043	813766	855317
Pso	Pso_107	scaffold_38	135482	135483	452391	456764
Pso	Pso_107	scaffold_65	138608	138609	117409	122083
Pso	Pso_108	scaffold_3	128103	128104	1279453	1280981
Pso	Pso_108	scaffold_3	128100	128101	1267214	1269506
Pso	Pso_109	scaffold_29	133938	115857	43458	46344
Pso	Pso_109	scaffold_29	133936	133937	34696	40181
Pso	Pso_109	scaffold_25	133330	133331	430315	433363
Pso	Pso_110	scaffold_230	144656	144657	12380	13800
Pso	Pso_110	scaffold_230	144653	144654	3677	4859
Pso	Pso_111	scaffold_151	143765	143766	2133	5293
Pso	Pso_111	scaffold_77	139665	139666	62489	67167
Pso	Pso_112	scaffold_10	130154	130155	391345	393887
Pso	Pso_112	scaffold_17	131742	131743	291649	295922
Pso	Pso_113	scaffold_7	129297	129298	406701	410910
Pso	Pso_113	scaffold_7	129289	129290	381032	387268
Pso	Pso_114	scaffold_108	142086	142087	85162	87575
Pso	Pso_114	scaffold_44	136256	136257	279462	281449
Pso	Pso_115	scaffold_1	127051	127053	156304	171173
Pso	Pso_115	scaffold_162	144023	144025	79592	101417
Pso	Pso_115	scaffold_40	135734	135735	268105	270166
Pso	Pso_115	scaffold_12	130611	130612	126263	128710
Pso	Pso_115	scaffold_64	138492	138494	78879	85043
Pso	Pso_116	scaffold_28	115742	115743	176754	177452
Pso	Pso_116	scaffold_7	111966	129487	1105210	1106629
Pso	Pso_117	scaffold_17	131839	131840	662225	667004
Pso	Pso_117	scaffold_133	143242	143243	29710	31602
Pso	Pso_118	scaffold_23	132885	132886	135169	139665
Pso	Pso_118	scaffold_8	129693	129694	929954	933189
Pso	Pso_118	scaffold_90	140829	140833	116924	153652
Pso	Pso_118	scaffold_193	144518	144519	7754	13001
Pso	Pso_119	scaffold_28	133798	133799	65114	74069
Pso	Pso_119	scaffold_71	139191	139192	140639	148962
Pso	Pso_120	scaffold_1	127050	127051	149673	156304
Pso	Pso_120	scaffold_22	132799	132800	552117	557489
Pso	Pso_121	scaffold_18	131984	131985	489693	491491
Pso	Pso_121	scaffold_6	129127	129129	988715	1003320
Pso	Pso_122	scaffold_3	128066	128069	1103596	1116944
Pso	Pso_122	scaffold_79	139823	139825	10417	39787
Pso	Pso_123	scaffold_8	129542	129543	264489	271725
Pso	Pso_123	scaffold_147	143655	143660	32933	50833
Pso	Pso_124	scaffold_9	129905	129908	650194	662061
Pso	Pso_124	scaffold_13	130970	130972	832710	837302
Pso	Pso_124	scaffold_56	137712	137714	353647	372551
Pso	Pso_125	scaffold_8	129621	129622	638238	640954
Pso	Pso_125	scaffold_7	129460	129461	976555	983191
Pso	Pso_126	scaffold_106	141975	141976	110148	113735
Pso	Pso_126	scaffold_106	141973	141974	104518	106168
Pso	Pso_127	scaffold_26	133444	108703	245402	252795
Pso	Pso_127	scaffold_16	131520	131521	276881	279468
Pso	Pso_128	scaffold_205	109654	144596	17275	19038
Pso	Pso_128	scaffold_153	143826	143827	40294	42322
Pso	Pso_129	scaffold_33	157017	134656	179431	182534
Pso	Pso_129	scaffold_33	134650	134651	172019	173858
Pso	Pso_130	scaffold_110	142215	158491	62857	63955
Pso	Pso_130	scaffold_105	141895	141896	10023	11801
Pso	Pso_131	scaffold_317	144897	144898	2713	4290
Pso	Pso_131	scaffold_9	129903	129904	638891	640524
Pso	Pso_132	scaffold_105	141914	141915	107365	113208
Pso	Pso_132	scaffold_114	142408	142410	47053	49700
Pso	Pso_133	scaffold_47	136669	136670	270134	286629
Pso	Pso_133	scaffold_159	143954	143955	85429	102831
Pso	Pso_134	scaffold_2	127638	127639	908618	910870
Pso	Pso_134	scaffold_15	131325	131326	430036	431356
Pso	Pso_135	scaffold_121	142760	142761	132742	139186
Pso	Pso_135	scaffold_161	143984	143986	9626	24650
Pso	Pso_136	scaffold_6	129035	111565	702463	715552
Pso	Pso_136	scaffold_6	129021	108330	643183	645175
Pso	Pso_137	scaffold_77	139696	139699	165471	184876
Pso	Pso_137	scaffold_77	139693	139694	155962	160936
Pso	Pso_138	scaffold_103	141779	141780	137557	139751
Pso	Pso_138	scaffold_32	134513	134517	294373	310239
Pso	Pso_138	scaffold_68	138989	138990	395032	397235
Pso	Pso_138	scaffold_133	143247	143250	55788	69862
Pso	Pso_138	scaffold_2	127493	127495	363259	371686
Pso	Pso_138	scaffold_57	137742	137744	48962	54654
Pso	Pso_139	scaffold_12	130803	130804	909878	911675
Pso	Pso_139	scaffold_12	130788	130789	840389	843693
Pso	Pso_140	scaffold_124	142882	142883	3300	8070
Pso	Pso_140	scaffold_59	137950	137951	2976	17542
Pso	Pso_141	scaffold_157	143906	143907	88143	91955
Pso	Pso_141	scaffold_157	143904	143905	75540	85547
Pso	Pso_142	scaffold_64	138535	138536	220224	223368
Pso	Pso_142	scaffold_46	136516	136517	262447	263981
Pso	Pso_142	scaffold_19	132216	132217	808991	812237
Pso	Pso_142	scaffold_17	131751	131752	320572	323922
Pso	Pso_142	scaffold_12	130742	130743	679095	680642
Pso	Pso_142	scaffold_154	143844	143845	18435	20066
Pso	Pso_142	scaffold_24	133103	133104	310202	311855
Pso	Pso_142	scaffold_60	138149	138150	371101	372623
Pso	Pso_142	scaffold_24	133101	133102	284151	285634
Pso	Pso_142	scaffold_1	127138	127139	519472	520657
Pso	Pso_142	scaffold_3	128092	128093	1222251	1224899
Pso	Pso_142	scaffold_6	128849	128850	29372	32424
Pso	Pso_142	scaffold_68	138951	138952	223229	224918
Pso	Pso_142	scaffold_23	132879	132880	99138	100747
Pso	Pso_142	scaffold_69	139062	139063	363759	365185
Pso	Pso_142	scaffold_11	130532	130533	796671	800397
Pso	Pso_142	scaffold_67	138837	138838	128155	129785
Pso	Pso_142	scaffold_2	127475	127476	276921	278647
Pso	Pso_142	scaffold_6	129016	129017	625821	629144
Pso	Pso_142	scaffold_18	131894	131895	25319	26861
Pso	Pso_142	scaffold_36	135092	135093	26948	28613
Pso	Pso_142	scaffold_13	130839	130840	175592	177261
Pso	Pso_142	scaffold_28	133843	133844	258584	260157
Pso	Pso_142	scaffold_106	141970	141971	93906	95384
Pso	Pso_142	scaffold_51	137183	137184	346341	347971
Pso	Pso_142	scaffold_171	144187	144188	63363	66794
Pso	Pso_143	scaffold_73	139405	120228	243356	246416
Pso	Pso_143	scaffold_73	139400	139401	227361	231909
Pso	Pso_143	scaffold_46	136457	136458	13636	17659
Pso	Pso_144	scaffold_104	141876	141877	196940	199354
Pso	Pso_144	scaffold_21	132590	132591	673108	676042
Pso	Pso_145	scaffold_40	135764	135765	376980	379490
Pso	Pso_145	scaffold_189	158968	158969	1347	3957
Pso	Pso_146	scaffold_150	143762	143763	120166	121688
Pso	Pso_146	scaffold_98	141433	141434	222614	233264
Pso	Pso_146	scaffold_67	138905	138906	391855	395836
Pso	Pso_146	scaffold_98	141430	141431	181646	198485
Pso	Pso_146	scaffold_51	137147	137148	188174	211075
Pso	Pso_147	scaffold_36	135219	135220	588615	592644
Pso	Pso_147	scaffold_36	135217	135218	580362	585209
Pso	Pso_148	scaffold_18	132038	132039	780839	781584
Pso	Pso_148	scaffold_31	134401	134402	560251	561011
Pso	Pso_149	scaffold_63	138463	138464	356405	359546
Pso	Pso_149	scaffold_3	127831	127832	156666	158624
Pso	Pso_150	scaffold_7	129395	129396	769321	770411
Pso	Pso_150	scaffold_87	140570	140571	74286	75038
Pso	Pso_151	scaffold_130	143134	158705	72531	82749
Pso	Pso_151	scaffold_24	133241	133243	766959	778766
Pso	Pso_151	scaffold_15	131237	131238	30563	35080
Pso	Pso_152	scaffold_72	139316	139317	368562	370833
Pso	Pso_152	scaffold_191	144505	109644	54162	54758
Pso	Pso_153	scaffold_81	140056	140057	163132	164648
Pso	Pso_153	scaffold_81	140053	140054	148287	152591
Pso	Pso_154	scaffold_88	140708	140709	288763	290727
Pso	Pso_154	scaffold_88	140693	140694	235357	237047
Pso	Pso_155	scaffold_52	137297	137298	392434	394202
Pso	Pso_155	scaffold_52	137295	137296	388662	390707
Pso	Pso_156	scaffold_64	138542	138543	253583	257421
Pso	Pso_156	scaffold_64	138537	138538	232331	238271
Pso	Pso_157	scaffold_143	143546	143547	9001	13751
Pso	Pso_157	scaffold_66	138682	138683	2093	6682
Pso	Pso_158	scaffold_80	139943	139944	99533	104651
Pso	Pso_158	scaffold_4	128390	128392	976529	984527
Pso	Pso_159	scaffold_66	138764	138765	286624	292352
Pso	Pso_159	scaffold_69	139060	139062	348286	363759
Pso	Pso_160	scaffold_3	108238	128066	1101781	1103596
Pso	Pso_160	scaffold_3	128058	108235	1061032	1090260
Pso	Pso_161	scaffold_60	138109	138110	246503	249212
Pso	Pso_161	scaffold_100	141516	141517	4821	9157
Pso	Pso_162	scaffold_14	131176	131177	707215	709009
Pso	Pso_162	scaffold_14	131174	131175	702946	704384
Pso	Pso_163	scaffold_101	141663	141664	265684	267590
Pso	Pso_163	scaffold_101	141659	141660	221053	222890
Pso	Pso_163	scaffold_84	140284	140285	58029	59995
Pso	Pso_164	scaffold_28	133855	133856	286624	303458
Pso	Pso_164	scaffold_28	133852	133853	279878	281304
Pso	Pso_165	scaffold_83	140270	140271	356943	362426
Pso	Pso_165	scaffold_19	132224	132225	855027	855960
Pso	Pso_166	scaffold_23	132904	132905	276744	287471
Pso	Pso_166	scaffold_86	140484	140485	68090	71360
Pso	Pso_166	scaffold_11	130561	130562	885871	887256
Pso	Pso_167	scaffold_109	142158	142159	79616	83519
Pso	Pso_167	scaffold_87	140619	140620	312352	317196
Pso	Pso_168	scaffold_80	140001	140002	335107	338886
Pso	Pso_168	scaffold_80	139989	139990	273601	278576
Pso	Pso_169	scaffold_11	130470	130471	530848	533204
Pso	Pso_169	scaffold_19	132072	132073	134207	135563
Pso	Pso_170	scaffold_84	109283	140348	277335	278724
Pso	Pso_170	scaffold_84	140345	140346	274225	275512
Pso	Pso_171	scaffold_103	141758	141759	76858	77728
Pso	Pso_171	scaffold_18	131939	131940	216775	219789
Pso	Pso_172	scaffold_11	130565	130566	917256	919974
Pso	Pso_172	scaffold_11	130564	113004	911960	913709
Pso	Pso_173	scaffold_63	138389	138390	55839	59398
Pso	Pso_173	scaffold_73	139420	139421	327941	331794
Pso	Pso_174	scaffold_21	132595	132597	681953	688785
Pso	Pso_174	scaffold_21	132585	132586	660446	661940
Pso	Pso_175	scaffold_159	143952	143953	80247	82156
Pso	Pso_175	scaffold_15	131290	131291	234342	236454
Pso	Pso_175	scaffold_172	144194	144195	13699	15623
Pso	Pso_175	scaffold_5	128824	128825	1144113	1148913
Pso	Pso_176	scaffold_7	129396	108381	770411	771211
Pso	Pso_176	scaffold_87	140569	140570	73613	74286
Pso	Pso_177	scaffold_69	139006	139007	63981	66119
Pso	Pso_177	scaffold_69	139001	139002	34178	46017
Pso	Pso_178	scaffold_3	110691	128075	1138442	1140569
Pso	Pso_178	scaffold_3	108239	110682	1127170	1127982
Pso	Pso_178	scaffold_3	110713	110709	1165020	1166512
Pso	Pso_179	scaffold_64	138568	138569	341130	345224
Pso	Pso_179	scaffold_64	138566	138567	326128	336525
Pso	Pso_180	scaffold_120	142727	109504	143955	146570
Pso	Pso_180	scaffold_21	108627	132443	21563	23405
Pso	Pso_181	scaffold_17	131702	108582	158393	159598
Pso	Pso_181	scaffold_17	108581	131700	154155	154979
Pso	Pso_182	scaffold_2	110348	110356	1309714	1311532
Pso	Pso_182	scaffold_256	125450	125453	1	2996
Pso	Pso_183	scaffold_70	139082	139083	82567	84695
Pso	Pso_183	scaffold_13	130852	130853	232651	234520
Pso	Pso_183	scaffold_93	141060	141061	198259	200023
Pso	Pso_184	scaffold_88	140630	140631	23115	25268
Pso	Pso_184	scaffold_140	143477	143478	86226	87823
Pso	Pso_185	scaffold_31	134321	134322	140754	142452
Pso	Pso_185	scaffold_31	134316	134318	110009	126103
Pso	Pso_186	scaffold_74	139430	139431	45	16503
Pso	Pso_186	scaffold_33	134611	134612	701	2048
Pso	Pso_187	scaffold_153	143818	143819	6329	10898
Pso	Pso_187	scaffold_142	143533	143534	94226	95648
Pso	Pso_187	scaffold_4	128347	128348	828444	832226
Pso	Pso_188	scaffold_21	132458	132459	84623	86281
Pso	Pso_188	scaffold_21	132454	132455	77515	78783
Pso	Pso_189	scaffold_13	130940	130941	669958	673317
Pso	Pso_189	scaffold_13	130879	130880	353224	357542
Pso	Pso_189	scaffold_65	138598	138599	69116	73447
Pso	Pso_190	scaffold_97	141391	141392	305889	308359
Pso	Pso_190	scaffold_97	141354	141355	170479	176865
Pso	Pso_191	scaffold_105	109432	141912	82893	89246
Pso	Pso_191	scaffold_105	141905	109431	53060	59703
Pso	Pso_192	scaffold_22	156556	156558	325964	328498
Pso	Pso_192	scaffold_41	135852	135853	210547	212447
Pso	Pso_193	scaffold_4	128204	128205	241068	249904
Pso	Pso_193	scaffold_105	141912	141913	89246	92474
Pso	Pso_194	scaffold_67	138853	138854	166199	167359
Pso	Pso_194	scaffold_148	143680	109578	22699	24568
Pso	Pso_195	scaffold_14	131109	131110	477853	481500
Pso	Pso_195	scaffold_14	131096	131097	415603	417914
Pso	Pso_196	scaffold_40	135757	135758	360969	363581
Pso	Pso_196	scaffold_44	136289	136290	446661	448363
Pso	Pso_197	scaffold_10	130151	130153	359830	369182
Pso	Pso_197	scaffold_12	130694	130696	444825	463446
Pso	Pso_198	scaffold_131	143192	143193	108987	115576
Pso	Pso_198	scaffold_35	134986	134987	173860	178882
Pso	Pso_198	scaffold_68	138978	138979	341676	346657
Pso	Pso_199	scaffold_41	135910	135911	440817	444559
Pso	Pso_199	scaffold_41	135908	135909	437081	437930
Pso	Pso_200	scaffold_70	139112	139113	186999	188347
Pso	Pso_200	scaffold_70	139109	139110	171331	174310
Pso	Pso_201	scaffold_143	123918	143557	80594	86633
Pso	Pso_201	scaffold_149	143738	143739	116884	119712
Pso	Pso_201	scaffold_143	143565	123922	111849	118674
Pso	Pso_202	scaffold_5	128618	128619	406577	407572
Pso	Pso_202	scaffold_5	128616	128617	401479	404963
Pso	Pso_203	scaffold_20	132297	132298	234781	235981
Pso	Pso_203	scaffold_20	132294	132295	228994	229978
Pso	Pso_204	scaffold_150	143763	143764	121688	124363
Pso	Pso_204	scaffold_67	138900	138901	362256	366382
Pso	Pso_204	scaffold_59	138040	119018	422170	426117
Pso	Pso_204	scaffold_51	137148	137149	211075	214157
Pso	Pso_204	scaffold_98	141434	141435	233264	235682
Pso	Pso_204	scaffold_106	141989	141990	166527	169673
Pso	Pso_204	scaffold_128	143089	143090	164009	165010
Pso	Pso_204	scaffold_289	144851	144852	1	2424
Pso	Pso_205	scaffold_14	113435	131020	143370	148369
Pso	Pso_205	scaffold_14	113434	131018	138308	138802
Pso	Pso_206	scaffold_17	108582	131704	159598	160986
Pso	Pso_206	scaffold_17	131698	108581	152975	154155
Pso	Pso_206	scaffold_17	131739	156352	282110	282890
Pso	Pso_207	scaffold_29	133979	133980	197507	199856
Pso	Pso_207	scaffold_29	133969	133970	173611	176236
Pra	Pra_1	scaffold_7	74272	74273	140756	142940
Pra	Pra_1	scaffold_7	74268	74269	129065	131243
Pra	Pra_2	scaffold_62	81658	81659	125055	126689
Pra	Pra_2	scaffold_21	76970	76971	367447	368786
Pra	Pra_3	scaffold_20	44199	76724	33448	36037
Pra	Pra_3	scaffold_20	71443	76717	7635	8387
Pra	Pra_4	scaffold_97	83802	83803	94	2094
Pra	Pra_4	scaffold_133	84987	84988	39955	41944
Pra	Pra_5	scaffold_29	78171	78172	464841	466505
Pra	Pra_5	scaffold_29	78169	78170	461496	463189
Pra	Pra_5	scaffold_29	78173	78174	468182	471011
Pra	Pra_6	scaffold_90	83556	83557	189997	191097
Pra	Pra_6	scaffold_41	79588	79589	423151	424900
Pra	Pra_7	scaffold_10	74960	74961	579354	582091
Pra	Pra_7	scaffold_10	74930	74931	480663	482605
Pra	Pra_7	scaffold_10	74962	74963	583889	586626
Pra	Pra_8	scaffold_130	84913	84914	53671	55523
Pra	Pra_8	scaffold_10	74979	74980	638339	640348
Pra	Pra_8	scaffold_123	84745	84746	50618	52536
Pra	Pra_9	scaffold_121	84691	84692	57143	59736
Pra	Pra_9	scaffold_87	83387	83388	135833	138561
Pra	Pra_10	scaffold_56	81082	81083	89540	93697
Pra	Pra_10	scaffold_87	83371	83372	82274	84307
Pra	Pra_11	scaffold_31	78438	71618	465471	467071
Pra	Pra_11	scaffold_21	76956	44405	310981	313755
Pra	Pra_11	scaffold_29	78154	71588	380434	381968
Pra	Pra_12	scaffold_41	79589	79590	424900	428047
Pra	Pra_12	scaffold_41	79581	79582	384753	388112
Pra	Pra_12	scaffold_90	54469	83556	186407	189997
Pra	Pra_13	scaffold_4	73607	73608	332916	334075
Pra	Pra_13	scaffold_89	83498	83499	120371	122545
Pra	Pra_14	scaffold_2	73241	73242	1002412	1017105
Pra	Pra_14	scaffold_154	85222	85223	13154	27708
Pra	Pra_15	scaffold_2	72947	72949	53919	65565
Pra	Pra_15	scaffold_61	81559	81560	76172	76995
Pra	Pra_15	scaffold_22	77080	77081	226043	227695
Pra	Pra_15	scaffold_63	81759	81760	129090	130711
Pra	Pra_15	scaffold_40	79457	79458	291677	292998
Pra	Pra_15	scaffold_82	83103	83104	198132	199883
Pra	Pra_16	scaffold_32	78560	78561	355520	367910
Pra	Pra_16	scaffold_32	78558	78559	349027	352964
Pra	Pra_17	scaffold_123	84747	84748	54150	54883
Pra	Pra_17	scaffold_116	84561	96881	90282	92674
Pra	Pra_18	scaffold_90	83546	83547	147348	148638
Pra	Pra_18	scaffold_116	84574	84575	130822	132388
Pra	Pra_18	scaffold_233	85564	85565	25036	26114
Pra	Pra_18	scaffold_3	73292	73293	165311	166701
Pra	Pra_18	scaffold_41	79475	79476	43449	44930
Pra	Pra_18	scaffold_123	84746	84747	52536	54150
Pra	Pra_19	scaffold_34	78757	47624	246060	250287
Pra	Pra_19	scaffold_34	47622	78752	210415	216875
Pra	Pra_20	scaffold_84	96555	96556	194207	204885
Pra	Pra_20	scaffold_167	85349	85350	42213	45102
Pra	Pra_21	scaffold_30	78328	78329	501795	519141
Pra	Pra_21	scaffold_16	76236	76237	592583	599748
Pra	Pra_22	scaffold_25	77656	77657	552909	553868
Pra	Pra_22	scaffold_163	85331	97104	46649	50126
Pra	Pra_23	scaffold_82	96499	96500	813	1952
Pra	Pra_23	scaffold_170	85361	42921	967	2954
Pra	Pra_24	scaffold_1	72932	72933	1220112	1225528
Pra	Pra_24	scaffold_104	84157	84158	150117	152593
Pra	Pra_25	scaffold_75	52940	82640	67742	69269
Pra	Pra_25	scaffold_23	77264	71502	247111	306107
Pra	Pra_26	scaffold_102	84058	84059	125555	127328
Pra	Pra_26	scaffold_7	74345	74346	464448	465707
Pra	Pra_27	scaffold_17	76331	76332	432174	434031
Pra	Pra_27	scaffold_82	83098	83099	168708	171881
Pra	Pra_28	scaffold_83	83159	83160	160563	163971
Pra	Pra_28	scaffold_83	53735	83158	155919	157728
Pra	Pra_29	scaffold_41	79513	71709	163375	165923
Pra	Pra_29	scaffold_41	48644	79511	156999	159797
Pra	Pra_30	scaffold_60	81534	81535	265484	268024
Pra	Pra_30	scaffold_60	81532	81533	258493	263227
Pra	Pra_31	scaffold_136	85046	85047	39153	59346
Pra	Pra_31	scaffold_89	83461	83462	263	3853
Pra	Pra_32	scaffold_70	82360	82361	269283	270218
Pra	Pra_32	scaffold_107	96818	84270	121879	124126
Pra	Pra_33	scaffold_73	82503	82504	23859	33025
Pra	Pra_33	scaffold_68	82175	82176	265768	276900
Pra	Pra_33	scaffold_89	83504	83505	153559	163227
Pra	Pra_33	scaffold_55	81001	81003	119858	129594
Pra	Pra_33	scaffold_46	80168	80169	345076	354575
Pra	Pra_33	scaffold_40	79459	79461	309426	317927
Pra	Pra_33	scaffold_50	80537	80539	118888	127496
Pra	Pra_34	scaffold_19	43521	76662	372148	399358
Pra	Pra_34	scaffold_47	49465	80286	359445	365120
Pra	Pra_35	scaffold_75	82638	52940	51076	67742
Pra	Pra_35	scaffold_100	72171	83941	1284	20540
Pra	Pra_35	scaffold_45	80059	49228	231438	241320
Pra	Pra_36	scaffold_53	71839	80873	329441	333112
Pra	Pra_36	scaffold_41	79471	79472	28674	32114
Pra	Pra_37	scaffold_25	77655	77656	550511	552909
Pra	Pra_37	scaffold_163	97104	85333	50126	51184
Pra	Pra_38	scaffold_1	72687	72688	444270	452620
Pra	Pra_38	scaffold_1	72684	72685	433068	437943
Pra	Pra_39	scaffold_91	83578	83579	66974	70549
Pra	Pra_39	scaffold_91	83576	83577	57082	61795
Pra	Pra_40	scaffold_14	75664	75665	55394	56656
Pra	Pra_40	scaffold_14	94231	94233	17027	19573
Pra	Pra_41	scaffold_293	85724	72365	14428	15718
Pra	Pra_41	scaffold_293	85721	85722	3133	10197
Pra	Pra_42	scaffold_11	71285	75161	390478	392295
Pra	Pra_42	scaffold_41	79547	79548	257033	260718
Pra	Pra_43	scaffold_12	40437	75414	527455	533046
Pra	Pra_43	scaffold_12	75411	71306	523704	524989
Pra	Pra_44	scaffold_3	73351	73352	407846	409531
Pra	Pra_44	scaffold_3	73349	73350	400423	403617
Pra	Pra_45	scaffold_79	82876	82877	77698	78797
Pra	Pra_45	scaffold_79	82873	82874	69582	71316
Pra	Pra_46	scaffold_141	85099	85100	15602	20609
Pra	Pra_46	scaffold_141	85097	85098	12484	14157
Pra	Pra_47	scaffold_2	71069	71070	396688	397425
Pra	Pra_47	scaffold_59	71906	71907	173861	174525
Pra	Pra_48	scaffold_49	49751	80425	122469	126834
Pra	Pra_48	scaffold_160	42566	85284	2153	5276
Pra	Pra_49	scaffold_75	82651	82652	123810	129230
Pra	Pra_49	scaffold_75	82647	82648	112976	117278
Pra	Pra_50	scaffold_142	85111	41853	21	974
Pra	Pra_50	scaffold_175	42981	85391	3785	5455
Pra	Pra_51	scaffold_3	73263	73264	81905	83719
Pra	Pra_51	scaffold_3	73259	73260	73939	75434
Pra	Pra_52	scaffold_17	76311	76312	354285	357598
Pra	Pra_52	scaffold_17	76304	76305	323454	325932
Pra	Pra_53	scaffold_2	73242	73243	1017105	1018290
Pra	Pra_53	scaffold_154	85221	85222	10145	13154
Pra	Pra_54	scaffold_119	84650	40367	93191	96989
Pra	Pra_54	scaffold_141	85109	85110	56153	59792
Pra	Pra_55	scaffold_44	79970	79971	327166	330967
Pra	Pra_55	scaffold_44	79959	71753	301662	304102
Pra	Pra_56	scaffold_293	72365	85726	15718	16869
Pra	Pra_56	scaffold_90	83514	72124	18270	39001
Pra	Pra_57	scaffold_116	84541	84542	25581	29344
Pra	Pra_57	scaffold_116	84537	84538	16360	17257
Pra	Pra_58	scaffold_54	80924	80925	159855	160778
Pra	Pra_58	scaffold_36	95260	95261	9963	13195
Pra	Pra_59	scaffold_22	77154	77155	456872	466644
Pra	Pra_59	scaffold_98	83853	83854	52502	63624
Pra	Pra_59	scaffold_1	72886	72887	1034994	1049179
Pra	Pra_60	scaffold_140	85084	85085	47358	49003
Pra	Pra_60	scaffold_266	97140	85615	5617	7526
Pra	Pra_61	scaffold_123	84754	84755	79569	83330
Pra	Pra_61	scaffold_102	84068	84069	157800	158426
Pra	Pra_62	scaffold_87	83369	72111	77005	78542
Pra	Pra_62	scaffold_87	72108	83360	56789	58278
Pra	Pra_63	scaffold_75	82680	82681	252612	254319
Pra	Pra_63	scaffold_75	82678	82679	247610	249014
Pra	Pra_64	scaffold_50	80533	80534	98700	99770
Pra	Pra_64	scaffold_50	80529	80530	88164	89489
Pra	Pra_65	scaffold_54	80910	80911	123867	132231
Pra	Pra_65	scaffold_54	80907	80908	100233	112387
Pra	Pra_66	scaffold_142	41862	85120	18038	19294
Pra	Pra_66	scaffold_142	85114	41857	6595	8285
Pra	Pra_67	scaffold_14	75730	75731	264239	268240
Pra	Pra_67	scaffold_65	81922	81923	276705	284254
Pra	Pra_67	scaffold_47	80287	80288	370461	380690
Pra	Pra_68	scaffold_61	96070	81613	290557	293251
Pra	Pra_68	scaffold_61	81600	81601	241292	247260
Pra	Pra_69	scaffold_68	82132	82133	112871	116182
Pra	Pra_69	scaffold_68	96244	82130	103562	108196
Pra	Pra_70	scaffold_46	80117	80118	144486	148782
Pra	Pra_70	scaffold_46	80115	80116	137595	140041
Pra	Pra_70	scaffold_42	79706	48733	358385	361743
Pra	Pra_71	scaffold_7	74297	74299	224651	232356
Pra	Pra_71	scaffold_28	78057	78058	361659	369127
Pra	Pra_72	scaffold_7	74231	74232	3407	8288
Pra	Pra_72	scaffold_71	82365	82366	30197	34775
Pra	Pra_72	scaffold_28	78070	78071	467180	495226
Pra	Pra_72	scaffold_71	82362	82363	614	13909
Pra	Pra_73	scaffold_100	83989	83990	153285	162932
Pra	Pra_73	scaffold_7	74233	74234	11982	15075
Pra	Pra_74	scaffold_50	71817	50148	371549	373514
Pra	Pra_74	scaffold_38	95374	71696	436583	439137
Pra	Pra_75	scaffold_15	75967	75968	353250	355250
Pra	Pra_75	scaffold_15	42003	75973	363272	367685
Pra	Pra_75	scaffold_15	71377	75965	347254	348526
Pra	Pra_75	scaffold_15	75969	75970	356678	359643
Pra	Pra_76	scaffold_17	76273	76274	211546	214930
Pra	Pra_76	scaffold_99	83937	83938	144345	151824
Pra	Pra_77	scaffold_1	72933	72934	1225528	1227972
Pra	Pra_77	scaffold_104	84156	84157	148260	150117
Pra	Pra_78	scaffold_84	83225	96555	189328	194207
Pra	Pra_78	scaffold_167	85350	85351	45102	49519
Pra	Pra_79	scaffold_18	76471	43055	286942	289992
Pra	Pra_79	scaffold_18	94491	76470	277880	284027
Pra	Pra_80	scaffold_180	85408	85409	33146	34968
Pra	Pra_80	scaffold_124	40722	84765	32175	38535
Pra	Pra_81	scaffold_108	39486	84275	68091	69115
Pra	Pra_81	scaffold_7	52427	74305	266542	271957
Pra	Pra_82	scaffold_100	72172	83945	34420	38084
Pra	Pra_82	scaffold_100	83941	83942	20540	28064
Pra	Pra_83	scaffold_34	78782	78783	377622	381558
Pra	Pra_83	scaffold_34	78779	78780	370326	375063
Pra	Pra_84	scaffold_94	83700	83701	79565	80903
Pra	Pra_84	scaffold_94	96650	83699	74051	77445
Pra	Pra_85	scaffold_22	77140	77141	409295	411863
Pra	Pra_85	scaffold_22	77070	77071	191892	193654
Pra	Pra_86	scaffold_20	44065	76765	233615	236749
Pra	Pra_86	scaffold_20	76761	76762	222039	224559
Pra	Pra_87	scaffold_141	85100	85101	20609	21276
Pra	Pra_87	scaffold_141	85096	85097	11589	12484
Pra	Pra_88	scaffold_52	80734	80735	15168	17928
Pra	Pra_88	scaffold_52	80732	80733	9565	11505
Pra	Pra_89	scaffold_27	77847	77848	98975	101422
Pra	Pra_89	scaffold_27	77845	77846	86710	89938
Pra	Pra_90	scaffold_27	71567	77924	370127	373566
Pra	Pra_90	scaffold_332	72376	85848	13570	16484
Pra	Pra_90	scaffold_12	75271	71296	72110	74982
Pra	Pra_91	scaffold_82	96500	96502	1952	4137
Pra	Pra_91	scaffold_170	85360	85361	30	967
Pra	Pra_92	scaffold_38	79190	79191	41718	43580
Pra	Pra_92	scaffold_96	83764	83765	14341	16430
Pra	Pra_93	scaffold_154	85217	85218	61	1755
Pra	Pra_93	scaffold_167	85338	85339	1500	3187
Pra	Pra_94	scaffold_155	85224	85225	1342	3050
Pra	Pra_94	scaffold_35	78806	78807	40	1806
Pra	Pra_95	scaffold_38	79224	79225	187030	191142
Pra	Pra_95	scaffold_38	79218	79219	165646	169196
Pra	Pra_96	scaffold_76	82715	82716	127255	130708
Pra	Pra_96	scaffold_104	84119	84120	44480	48154
Pra	Pra_96	scaffold_76	82719	82720	141632	144462
Pra	Pra_97	scaffold_15	75884	75885	87226	88698
Pra	Pra_97	scaffold_15	75880	75881	80918	81974
Pra	Pra_98	scaffold_84	96556	83228	204885	207476
Pra	Pra_98	scaffold_167	85348	85349	40785	42213
Pra	Pra_99	scaffold_7	74368	74369	611559	617770
Pra	Pra_99	scaffold_7	74366	74367	606185	608660
Pra	Pra_100	scaffold_82	96498	96499	171	813
Pra	Pra_100	scaffold_170	42921	85362	2954	4299
Pra	Pra_101	scaffold_41	79518	79519	174912	178035
Pra	Pra_101	scaffold_41	79515	79516	167303	172163
Pra	Pra_102	scaffold_1	93398	72932	1216230	1220112
Pra	Pra_102	scaffold_104	84158	84159	152593	156375
Pra	Pra_103	scaffold_4	73788	93708	945150	947256
Pra	Pra_103	scaffold_4	73785	93705	938405	939233
Pra	Pra_104	scaffold_115	84527	72247	101230	103031
Pra	Pra_104	scaffold_115	84520	72245	68327	69697
Pra	Pra_105	scaffold_75	82632	82633	11910	13972
Pra	Pra_105	scaffold_13	75596	75597	540561	542596
Pra	Pra_105	scaffold_84	83204	83205	123993	126111
Pra	Pra_105	scaffold_128	84891	84892	97304	101324
Pra	Pra_105	scaffold_13	75598	75599	544829	546642
Pra	Pra_106	scaffold_43	79750	79751	80940	87816
Pra	Pra_106	scaffold_43	79746	79748	60184	70593
Pra	Pra_107	scaffold_23	77329	77330	522082	527620
Pra	Pra_107	scaffold_23	77326	77327	508558	511561
Pra	Pra_108	scaffold_11	75230	75231	556051	559004
Pra	Pra_108	scaffold_11	39775	75236	596991	598798
Pra	Pra_108	scaffold_11	75227	75228	550459	552303
Pra	Pra_108	scaffold_11	75232	75233	565281	567447
Pra	Pra_109	scaffold_118	84627	84628	107383	108865
Pra	Pra_109	scaffold_118	40336	84626	102895	105082
Pra	Pra_110	scaffold_6	74227	74228	770392	772447
Pra	Pra_110	scaffold_6	74225	74226	767288	769078
Pra	Pra_111	scaffold_26	71551	77785	415298	416855
Pra	Pra_111	scaffold_26	77767	77768	370317	371920
Pra	Pra_111	scaffold_26	94924	71553	429256	430099
Pra	Pra_112	scaffold_99	83918	83919	94402	97080
Pra	Pra_112	scaffold_99	83916	83917	89617	91486
Pra	Pra_112	scaffold_394	85960	85961	380	4005
Pra	Pra_113	scaffold_14	75752	75753	326744	328716
Pra	Pra_113	scaffold_27	77851	77852	112661	113889
Pra	Pra_114	scaffold_112	84395	96842	43476	45318
Pra	Pra_114	scaffold_112	84393	84394	37281	39438
Pra	Pra_115	scaffold_34	78703	78704	24283	27718
Pra	Pra_115	scaffold_34	78701	78702	18832	21059
Pra	Pra_115	scaffold_4	73682	73683	538228	540697
Pra	Pra_116	scaffold_6	74129	74130	442490	445209
Pra	Pra_116	scaffold_6	74123	74124	414084	417252
Pra	Pra_117	scaffold_142	41853	85113	974	2594
Pra	Pra_117	scaffold_175	85389	42981	2209	3785
Pra	Pra_118	scaffold_5	73852	73853	215563	225946
Pra	Pra_118	scaffold_5	73844	73845	199516	201343
Pra	Pra_118	scaffold_5	73854	73855	229346	231173
Pra	Pra_119	scaffold_46	80150	49345	278769	283175
Pra	Pra_119	scaffold_46	71772	80127	170551	172202
Pra	Pra_120	scaffold_13	75601	75602	551916	557098
Pra	Pra_120	scaffold_31	78353	78354	100085	106371
Pra	Pra_121	scaffold_37	79146	79147	305866	333062
Pra	Pra_121	scaffold_86	83337	83338	188677	192272
Pra	Pra_122	scaffold_50	80496	80497	8366	10717
Pra	Pra_122	scaffold_50	80494	80495	977	3417
Pra	Pra_123	scaffold_27	77925	46120	376026	380314
Pra	Pra_123	scaffold_27	77922	71567	365187	370127
Pra	Pra_124	scaffold_82	83095	83096	157982	161951
Pra	Pra_124	scaffold_82	83093	72078	153051	154563
Pra	Pra_125	scaffold_47	80205	49493	79786	80593
Pra	Pra_125	scaffold_47	80183	49472	12261	13341
Pra	Pra_126	scaffold_142	85118	41862	16226	18038
Pra	Pra_126	scaffold_142	41857	85116	8285	9558
Pra	Pra_127	scaffold_4	73623	73624	380935	382858
Pra	Pra_127	scaffold_4	73621	73622	377773	379093
Pra	Pra_128	scaffold_24	45408	77346	57891	60222
Pra	Pra_128	scaffold_10	74920	74921	453158	459023
