# Supplementary material for: The hidden duplication past of the plant pathogen Phytophthora and its consequences for infection
Source: BMC Genomics. 2010 Jun 3;11:353. doi: 10.1186/1471-2164-11-353 (PMC2996974; doi:10.1186/1471-2164-11-353)
Supplement: Additional File 9 — GeneIDs and gene coordinates of the Phytophthora duplicates located in 3HOM blocks. [file 1471-2164-11-353-S9.XLS]

## Sheet: TableS2
Table S2. Gene IDs and gene coordinates of the Phytophthora duplicates located in 3HOM blocks.
Organism	BlockID	ScaffoldID	ProteinA	ProteinB	ProteinC	BeginCO_ProteinA	BeginCO_ProteinB	BeginCO_ProteinC
Pin	Pin_1	supercont1.272	PITG_21211	PITG_21212	PITG_21213	48602	51060	54212
Pin	Pin_1	supercont1.26	PITG_12496	PITG_12497	PITG_12498	1312408	1315600	1317828
Pin	Pin_2	supercont1.14	PITG_09331	PITG_09332	PITG_09333	2226712	2227529	2229060
Pin	Pin_2	supercont1.6	PITG_05028	PITG_05029	PITG_05030	4436759	4437551	4438792
Pin	Pin_2	supercont1.69	PITG_18558	PITG_18559	PITG_18560	503893	504685	505925
Pin	Pin_2	supercont1.2	PITG_01890	PITG_01891	PITG_01893	4869315	4870232	4871476
Pin	Pin_2	supercont1.3	PITG_02295	PITG_02296	PITG_02297	1350259	1351104	1354657
Pin	Pin_2	supercont1.41	PITG_16148	PITG_16149	PITG_16150	1300744	1301722	1302998
Pin	Pin_2	supercont1.6	PITG_05052	PITG_05053	PITG_05055	4584845	4585739	4587139
Pin	Pin_3	supercont1.34	PITG_14328	PITG_14330	PITG_14331	301001	321056	321481
Pin	Pin_3	supercont1.69	PITG_18560	PITG_18561	PITG_18563	505925	507709	527573
Pin	Pin_4	supercont1.6	PITG_05048	PITG_05049	PITG_05051	4554823	4564418	4584187
Pin	Pin_4	supercont1.69	PITG_18552	PITG_18554	PITG_18557	477025	486631	499471
Pin	Pin_5	supercont1.38	PITG_15081	PITG_15082	PITG_15083	685389	688927	691863
Pin	Pin_5	supercont1.8	PITG_06546	PITG_06547	PITG_06548	2740571	2743094	2746027
Pin	Pin_6	supercont1.107	PITG_19489	PITG_19491	PITG_19492	86876	95391	97272
Pin	Pin_6	supercont1.34	PITG_14493	PITG_14494	PITG_14496	1285612	1287209	1326398
Pin	Pin_7	supercont1.4	PITG_03214	PITG_03215	PITG_03216	1043394	1048744	1050337
Pin	Pin_7	supercont1.8	PITG_06506	PITG_06507	PITG_06508	2495473	2496831	2499219
Pin	Pin_8	supercont1.86	PITG_18882	PITG_18883	PITG_18884	116904	123608	124513
Pin	Pin_8	supercont1.86	PITG_18872	PITG_18873	PITG_18874	39850	41688	43567
Pin	Pin_9	supercont1.73	PITG_18605	PITG_18606	PITG_18607	549627	551169	553414
Pin	Pin_9	supercont1.11	PITG_07598	PITG_07599	PITG_07600	2118438	2119139	2122034
Pin	Pin_10	supercont1.6	PITG_04741	PITG_04742	PITG_23246	2478245	2527746	2528968
Pin	Pin_10	supercont1.24	PITG_12071	PITG_12072	PITG_12073	143974	158497	159745
Pin	Pin_11	supercont1.107	PITG_19484	PITG_19485	PITG_19486	35043	37582	47334
Pin	Pin_11	supercont1.36	PITG_14715	PITG_14716	PITG_14717	1084657	1087368	1088490
Pin	Pin_12	supercont1.34	PITG_14297	PITG_14299	PITG_14300	93022	94375	101353
Pin	Pin_12	supercont1.69	PITG_18574	PITG_18575	PITG_18576	653484	657338	658591
Pin	Pin_12	supercont1.41	PITG_16152	PITG_16153	PITG_16154	1341459	1345884	1347178
Pin	Pin_13	supercont1.15	PITG_09624	PITG_09626	PITG_09627	1534596	1537189	1537724
Pin	Pin_13	supercont1.15	PITG_09525	PITG_09526	PITG_09527	882244	882786	883981
Pin	Pin_14	supercont1.76	PITG_18687	PITG_18688	PITG_18689	27162	32344	34897
Pin	Pin_14	supercont1.11	PITG_07650	PITG_07651	PITG_07652	2667760	2670399	2674547
Pin	Pin_15	supercont1.59	PITG_17637	PITG_17638	PITG_17639	8622	9181	13827
Pin	Pin_15	supercont1.4	PITG_03904	PITG_03905	PITG_03906	4000986	4005580	4006253
Pin	Pin_16	supercont1.66	PITG_18228	PITG_18230	PITG_18232	378175	380067	400261
Pin	Pin_16	supercont1.66	PITG_18200	PITG_18208	PITG_18210	65875	135971	139097
Pin	Pin_17	supercont1.420	PITG_21763	PITG_21764	PITG_21765	2671	4110	5077
Pin	Pin_17	supercont1.3	PITG_02615	PITG_02616	PITG_02617	2882188	2883448	2884188
Pin	Pin_18	supercont1.282	PITG_21026	PITG_21027	PITG_21028	84567	86900	89828
Pin	Pin_18	supercont1.60	PITG_17592	PITG_17593	PITG_17594	359076	361980	363348
Pin	Pin_19	supercont1.44	PITG_16424	PITG_16425	PITG_16426	329130	329992	331549
Pin	Pin_19	supercont1.43	PITG_16246	PITG_16247	PITG_16248	874114	877120	902744
Pin	Pin_20	supercont1.281	PITG_21334	PITG_21335	PITG_21336	54183	55535	59848
Pin	Pin_20	supercont1.1	PITG_00417	PITG_00418	PITG_00419	2234286	2238189	2239314
Pin	Pin_21	supercont1.2	PITG_01889	PITG_01890	PITG_01891	4868592	4869315	4870232
Pin	Pin_21	supercont1.14	PITG_09330	PITG_09331	PITG_09332	2225991	2226712	2227529
Pin	Pin_21	supercont1.69	PITG_18557	PITG_18558	PITG_18559	499471	503893	504685
Pin	Pin_21	supercont1.6	PITG_05051	PITG_05052	PITG_05053	4584187	4584845	4585739
Pin	Pin_22	supercont1.6	PITG_05033	PITG_05034	PITG_05035	4462463	4464174	4470152
Pin	Pin_22	supercont1.69	PITG_18493	PITG_18494	PITG_18495	147886	150029	151965
Pin	Pin_22	supercont1.26	PITG_12370	PITG_12371	PITG_12372	300913	302734	304802
Pin	Pin_22	supercont1.18	PITG_10584	PITG_10585	PITG_10586	2148147	2149783	2151221
Pin	Pin_22	supercont1.34	PITG_14335	PITG_14336	PITG_14338	352124	353902	359871
Pin	Pin_23	supercont1.41	PITG_16153	PITG_16154	PITG_16155	1345884	1347178	1348785
Pin	Pin_23	supercont1.34	PITG_14296	PITG_14297	PITG_14299	87605	93022	94375
Pin	Pin_24	supercont1.14	PITG_09329	PITG_09330	PITG_09331	2224422	2225991	2226712
Pin	Pin_24	supercont1.2	PITG_01888	PITG_01889	PITG_01890	4867091	4868592	4869315
Pin	Pin_25	supercont1.34	PITG_14336	PITG_14338	PITG_14339	353902	359871	361293
Pin	Pin_25	supercont1.18	PITG_10583	PITG_10584	PITG_10585	2146578	2148147	2149783
Pin	Pin_25	supercont1.6	PITG_05034	PITG_05035	PITG_05036	4464174	4470152	4471573
Pin	Pin_26	supercont1.178	PITG_20640	PITG_20641	PITG_20644	105928	109832	121364
Pin	Pin_26	supercont1.34	PITG_14339	PITG_14343	PITG_14344	361293	372709	377830
Pin	Pin_27	supercont1.15	PITG_09626	PITG_09627	PITG_09628	1537189	1537724	1538859
Pin	Pin_27	supercont1.15	PITG_09524	PITG_09525	PITG_09526	880930	882244	882786
Pin	Pin_28	supercont1.6	PITG_04795	PITG_04796	PITG_04799	3009553	3010360	3020803
Pin	Pin_28	supercont1.24	PITG_12072	PITG_12073	PITG_12074	158497	159745	161163
Pin	Pin_28	supercont1.6	PITG_04811	PITG_23258	PITG_04812	3129586	3131625	3132201
Pin	Pin_29	supercont1.107	PITG_19487	PITG_19488	PITG_19489	84770	85841	86876
Pin	Pin_29	supercont1.34	PITG_14496	PITG_14497	PITG_14498	1326398	1327878	1328879
Pin	Pin_30	supercont1.6	PITG_05049	PITG_05051	PITG_05052	4564418	4584187	4584845
Pin	Pin_30	supercont1.69	PITG_18554	PITG_18557	PITG_18558	486631	499471	503893
Pin	Pin_31	supercont1.103	PITG_19388	PITG_19389	PITG_19394	349105	350222	393611
Pin	Pin_31	supercont1.5	PITG_04410	PITG_04414	PITG_04415	3773715	3807310	3809037
Pin	Pin_32	supercont1.420	PITG_21764	PITG_21765	PITG_21766	4110	5077	6087
Pin	Pin_32	supercont1.3	PITG_02614	PITG_02615	PITG_02616	2881620	2882188	2883448
Pin	Pin_33	supercont1.282	PITG_21023	PITG_21024	PITG_21025	75919	78256	81183
Pin	Pin_33	supercont1.60	PITG_17595	PITG_17596	PITG_17597	365701	369484	372137
Pin	Pin_34	supercont1.170	PITG_20726	PITG_20727	PITG_20728	27745	29156	33596
Pin	Pin_34	supercont1.53	PITG_17349	PITG_17350	PITG_17352	806098	810139	813695
Pin	Pin_35	supercont1.87	PITG_19239	PITG_19240	PITG_19242	403466	408370	413490
Pin	Pin_35	supercont1.18	PITG_10328	PITG_10329	PITG_10332	753787	756900	773116
Pin	Pin_36	supercont1.10	PITG_07182	PITG_07183	PITG_07184	2738420	2750614	2756887
Pin	Pin_36	supercont1.10	PITG_07149	PITG_07150	PITG_07151	2571148	2572386	2575133
Pin	Pin_37	supercont1.282	PITG_21025	PITG_21026	PITG_21027	81183	84567	86900
Pin	Pin_37	supercont1.60	PITG_17593	PITG_17594	PITG_17595	361980	363348	365701
Pin	Pin_38	supercont1.15	PITG_09628	PITG_09629	PITG_09630	1538859	1540129	1541368
Pin	Pin_38	supercont1.15	PITG_09522	PITG_09523	PITG_09524	877490	880138	880930
Pin	Pin_39	supercont1.6	PITG_05056	PITG_22754	PITG_05058	4602041	4610372	4612232
Pin	Pin_39	supercont1.50	PITG_17201	PITG_23105	PITG_17205	867038	875427	877244
Pin	Pin_39	supercont1.44	PITG_16555	PITG_23078	PITG_16556	1140058	1144004	1145618
Pin	Pin_40	supercont1.9	PITG_06160	PITG_06161	PITG_06162	3951625	3975202	3977953
Pin	Pin_40	supercont1.1	PITG_00098	PITG_00099	PITG_00100	697374	711549	714513
Pin	Pin_41	supercont1.104	PITG_19586	PITG_19588	PITG_23168	295425	322975	325804
Pin	Pin_41	supercont1.48	PITG_23083	PITG_16589	PITG_16591	336533	352766	432722
Pin	Pin_41	supercont1.104	PITG_23166	PITG_19578	PITG_19581	189575	229467	250478
Pin	Pin_41	supercont1.24	PITG_12090	PITG_12091	PITG_12092	544007	562011	582268
Pin	Pin_41	supercont1.48	PITG_23286	PITG_16624	PITG_16626	793875	796731	809719
Pin	Pin_42	supercont1.87	PITG_19248	PITG_19249	PITG_19250	446641	448678	450704
Pin	Pin_42	supercont1.18	PITG_10320	PITG_10321	PITG_10322	723425	726478	728298
Pin	Pin_43	supercont1.4	PITG_03215	PITG_03216	PITG_22715	1048744	1050337	1051601
Pin	Pin_43	supercont1.8	PITG_06505	PITG_06506	PITG_06507	2490593	2495473	2496831
Pin	Pin_44	supercont1.87	PITG_19234	PITG_19235	PITG_19237	392320	394941	398900
Pin	Pin_44	supercont1.18	PITG_10333	PITG_10334	PITG_10335	776199	777585	780691
Pin	Pin_45	supercont1.272	PITG_21210	PITG_21211	PITG_21212	46811	48602	51060
Pin	Pin_45	supercont1.26	PITG_12497	PITG_12498	PITG_12499	1315600	1317828	1319508
Pin	Pin_46	supercont1.420	PITG_21762	PITG_21763	PITG_21764	776	2671	4110
Pin	Pin_46	supercont1.3	PITG_02616	PITG_02617	PITG_02618	2883448	2884188	2886529
Pin	Pin_47	supercont1.34	PITG_14326	PITG_14327	PITG_14328	298480	299799	301001
Pin	Pin_47	supercont1.6	PITG_05019	PITG_05020	PITG_05021	4343305	4344364	4345329
Pin	Pin_47	supercont1.69	PITG_18563	PITG_18564	PITG_18565	527573	528724	529689
Pin	Pin_47	supercont1.50	PITG_17180	PITG_17181	PITG_17182	723820	724971	725936
Pin	Pin_48	supercont1.264	PITG_21282	PITG_21283	PITG_21284	65812	66551	70309
Pin	Pin_48	supercont1.37	PITG_15392	PITG_15393	PITG_15394	548471	551402	554640
Pin	Pin_49	supercont1.48	PITG_16564	PITG_16565	PITG_16566	49668	51972	53327
Pin	Pin_49	supercont1.68	PITG_18109	PITG_18110	PITG_18111	614351	616982	618337
Pin	Pin_50	supercont1.30	PITG_13689	PITG_13690	PITG_13691	49233	65152	66232
Pin	Pin_50	supercont1.58	PITG_17517	PITG_17518	PITG_17519	265537	278940	280623
Pin	Pin_51	supercont1.420	PITG_21765	PITG_21766	PITG_21767	5077	6087	7131
Pin	Pin_51	supercont1.3	PITG_02613	PITG_02614	PITG_02615	2880396	2881620	2882188
Pin	Pin_52	supercont1.44	PITG_16425	PITG_16426	PITG_16427	329992	331549	334456
Pin	Pin_52	supercont1.43	PITG_16242	PITG_16246	PITG_16247	811559	874114	877120
Pin	Pin_53	supercont1.15	PITG_09629	PITG_09630	PITG_09631	1540129	1541368	1543539
Pin	Pin_53	supercont1.15	PITG_09521	PITG_09522	PITG_09523	876929	877490	880138
Pin	Pin_54	supercont1.15	PITG_09775	PITG_09777	PITG_09778	2917029	2920316	2922250
Pin	Pin_54	supercont1.18	PITG_10610	PITG_10611	PITG_10612	2384675	2386512	2387561
Pin	Pin_55	supercont1.87	PITG_19249	PITG_19250	PITG_19251	448678	450704	460982
Pin	Pin_55	supercont1.18	PITG_10318	PITG_10320	PITG_10321	705328	723425	726478
Pin	Pin_56	supercont1.272	PITG_21213	PITG_21214	PITG_21215	54212	56013	59763
Pin	Pin_56	supercont1.26	PITG_12494	PITG_12495	PITG_12496	1307582	1309335	1312408
Pin	Pin_57	supercont1.73	PITG_18602	PITG_18605	PITG_18606	531278	549627	551169
Pin	Pin_57	supercont1.11	PITG_07599	PITG_07600	PITG_07601	2119139	2122034	2122953
Pin	Pin_58	supercont1.6	PITG_05029	PITG_05030	PITG_05032	4437551	4438792	4462038
Pin	Pin_58	supercont1.34	PITG_14330	PITG_14331	PITG_14332	321056	321481	323192
Pin	Pin_58	supercont1.2	PITG_01891	PITG_01893	PITG_01894	4870232	4871476	4873241
Pin	Pin_58	supercont1.69	PITG_18559	PITG_18560	PITG_18561	504685	505925	507709
Pin	Pin_58	supercont1.34	PITG_14334	PITG_14335	PITG_14336	351768	352124	353902
Pin	Pin_59	supercont1.48	PITG_16638	PITG_23088	PITG_23089	977696	997978	999660
Pin	Pin_59	supercont1.60	PITG_17620	PITG_17624	PITG_17625	621809	668607	673147
Pin	Pin_60	supercont1.104	PITG_23164	PITG_19572	PITG_19573	106373	140087	148696
Pin	Pin_60	supercont1.48	PITG_16620	PITG_16621	PITG_16622	770149	770953	789880
Pin	Pin_61	supercont1.9	PITG_06155	PITG_06156	PITG_06157	3928559	3932384	3936562
Pin	Pin_61	supercont1.1	PITG_00103	PITG_00104	PITG_00106	744028	746336	769830
Pin	Pin_62	supercont1.34	PITG_14327	PITG_14328	PITG_14330	299799	301001	321056
Pin	Pin_62	supercont1.69	PITG_18561	PITG_18563	PITG_18564	507709	527573	528724
Pin	Pin_63	supercont1.124	PITG_20148	PITG_20149	PITG_20152	132895	151641	200847
Pin	Pin_63	supercont1.35	PITG_15173	PITG_15174	PITG_15175	8542	56633	70740
Pin	Pin_64	supercont1.30	PITG_13963	PITG_13964	PITG_13965	1601688	1604736	1612015
Pin	Pin_64	supercont1.2	PITG_22683	PITG_01459	PITG_01460	1605087	1606269	1614439
Pin	Pin_65	supercont1.272	PITG_21212	PITG_21213	PITG_21214	51060	54212	56013
Pin	Pin_65	supercont1.26	PITG_12495	PITG_12496	PITG_12497	1309335	1312408	1315600
Pin	Pin_66	supercont1.282	PITG_21024	PITG_21025	PITG_21026	78256	81183	84567
Pin	Pin_66	supercont1.60	PITG_17594	PITG_17595	PITG_17596	363348	365701	369484
Pin	Pin_67	supercont1.6	PITG_04758	PITG_04759	PITG_04760	2693212	2717606	2719276
Pin	Pin_67	supercont1.6	PITG_04752	PITG_04753	PITG_04757	2595067	2596218	2617677
Pin	Pin_68	supercont1.6	PITG_04753	PITG_04757	PITG_04758	2596218	2617677	2693212
Pin	Pin_68	supercont1.6	PITG_04733	PITG_04735	PITG_04739	2438328	2453807	2470465
Pin	Pin_69	supercont1.125	PITG_23184	PITG_20294	PITG_20295	63375	66060	68052
Pin	Pin_69	supercont1.3	PITG_02163	PITG_02164	PITG_22693	512454	513816	517155
Pin	Pin_70	supercont1.48	PITG_16586	PITG_23083	PITG_16589	302851	336533	352766
Pin	Pin_70	supercont1.48	PITG_16613	PITG_16616	PITG_16617	736191	756324	758408
Pin	Pin_70	supercont1.48	PITG_16579	PITG_16580	PITG_16581	267928	268471	270620
Pin	Pin_70	supercont1.48	PITG_16608	PITG_16609	PITG_23086	652562	657916	681279
Pin	Pin_71	supercont1.125	PITG_20294	PITG_20295	PITG_20296	66060	68052	69490
Pin	Pin_71	supercont1.3	PITG_02162	PITG_02163	PITG_02164	509969	512454	513816
Pin	Pin_72	supercont1.2	PITG_01685	PITG_01686	PITG_01687	3674855	3677236	3679501
Pin	Pin_72	supercont1.45	PITG_16305	PITG_16306	PITG_16307	487457	510414	512304
Pin	Pin_73	supercont1.48	PITG_16599	PITG_23284	PITG_16600	534475	545931	549350
Pin	Pin_73	supercont1.104	PITG_19578	PITG_19581	PITG_23167	229467	250478	290260
Pin	Pin_73	supercont1.48	PITG_16589	PITG_16591	PITG_16592	352766	432722	437293
Pin	Pin_73	supercont1.143	PITG_20167	PITG_20168	PITG_20169	140929	160148	164299
Pin	Pin_74	supercont1.107	PITG_19488	PITG_19489	PITG_19491	85841	86876	95391
Pin	Pin_74	supercont1.34	PITG_14494	PITG_14496	PITG_14497	1287209	1326398	1327878
Pin	Pin_75	supercont1.15	PITG_09627	PITG_09628	PITG_09629	1537724	1538859	1540129
Pin	Pin_75	supercont1.15	PITG_09523	PITG_09524	PITG_09525	880138	880930	882244
Pin	Pin_76	supercont1.9	PITG_06156	PITG_06157	PITG_06158	3932384	3936562	3941271
Pin	Pin_76	supercont1.1	PITG_00102	PITG_00103	PITG_00104	730912	744028	746336
Pin	Pin_77	supercont1.48	PITG_16597	PITG_16599	PITG_23284	529976	534475	545931
Pin	Pin_77	supercont1.48	PITG_16591	PITG_16592	PITG_16593	432722	437293	457944
Pso	Pso_1	scaffold_23	133024	156622	133026	743085	745844	751561
Pso	Pso_1	scaffold_23	133018	133022	133023	710148	731234	732063
Pso	Pso_2	scaffold_80	139944	139946	139947	104651	114814	116972
Pso	Pso_2	scaffold_19	132110	132113	132114	283450	292719	294992
Pso	Pso_2	scaffold_43	136079	136080	136081	50206	58688	60911
Pso	Pso_2	scaffold_21	132493	132495	132496	221885	230125	232186
Pso	Pso_2	scaffold_29	134070	134071	134072	654237	655647	657269
Pso	Pso_2	scaffold_9	130013	130016	130017	1012200	1020504	1022758
Pso	Pso_2	scaffold_132	143216	143217	143220	74886	76179	80437
Pso	Pso_3	scaffold_118	122984	142601	142602	6146	9579	14923
Pso	Pso_3	scaffold_69	139054	139055	119902	317956	323284	327984
Pso	Pso_4	scaffold_19	132123	132126	132127	335632	347362	347867
Pso	Pso_4	scaffold_19	132109	132110	132113	280152	283450	292719
Pso	Pso_5	scaffold_104	141875	141877	141878	194082	199354	203656
Pso	Pso_5	scaffold_21	132589	132590	132591	669374	673108	676042
Pso	Pso_6	scaffold_110	109457	142241	142242	158113	163567	165542
Pso	Pso_6	scaffold_110	142235	142236	109456	136063	138723	146335
Pso	Pso_7	scaffold_110	142241	142242	142243	163567	165542	167973
Pso	Pso_7	scaffold_110	142234	142235	142236	134613	136063	138723
Pso	Pso_8	scaffold_205	109654	144596	144597	17275	19038	20722
Pso	Pso_8	scaffold_153	109591	143826	143827	36093	40294	42322
Pso	Pso_9	scaffold_132	143223	143224	143225	104307	106503	110818
Pso	Pso_9	scaffold_69	139045	139046	139047	288493	291653	294570
Pso	Pso_10	scaffold_51	137147	137148	137149	188174	211075	214157
Pso	Pso_10	scaffold_98	141432	141434	141435	215712	233264	235682
Pso	Pso_10	scaffold_150	143762	143763	143764	120166	121688	124363
Pso	Pso_11	scaffold_83	140271	140272	140273	362426	363296	366282
Pso	Pso_11	scaffold_19	132224	132225	132226	855027	855960	858946
Pso	Pso_12	scaffold_7	129395	129396	108381	769321	770411	771211
Pso	Pso_12	scaffold_87	140569	140570	140571	73613	74286	75038
Pso	Pso_13	scaffold_2	127734	110348	110356	1307792	1309714	1311532
Pso	Pso_13	scaffold_256	125450	125453	144755	1	2996	3634
Pso	Pso_14	scaffold_4	128346	128347	128348	826487	828444	832226
Pso	Pso_14	scaffold_142	143533	143534	143535	94226	95648	99697
Pso	Pso_15	scaffold_17	131702	108582	131704	158393	159598	160986
Pso	Pso_15	scaffold_17	131698	108581	131700	152975	154155	154979
Pra	Pra_1	scaffold_90	83555	83556	83557	184688	189997	191097
Pra	Pra_1	scaffold_41	79588	79589	79590	423151	424900	428047
Pra	Pra_2	scaffold_84	83225	96555	96556	189328	194207	204885
Pra	Pra_2	scaffold_167	85349	85350	85351	42213	45102	49519
Pra	Pra_3	scaffold_25	77655	77656	77657	550511	552909	553868
Pra	Pra_3	scaffold_163	85331	97104	85333	46649	50126	51184
Pra	Pra_4	scaffold_82	96498	96499	96500	171	813	1952
Pra	Pra_4	scaffold_170	85361	42921	85362	967	2954	4299
Pra	Pra_5	scaffold_1	93398	72932	72933	1216230	1220112	1225528
Pra	Pra_5	scaffold_104	84157	84158	84159	150117	152593	156375
Pra	Pra_6	scaffold_2	73241	73242	73243	1002412	1017105	1018290
Pra	Pra_6	scaffold_154	85221	85222	85223	10145	13154	27708
Pra	Pra_7	scaffold_142	85118	41862	85120	16226	18038	19294
Pra	Pra_7	scaffold_142	85114	41857	85116	6595	8285	9558
Pra	Pra_8	scaffold_1	72932	72933	72934	1220112	1225528	1227972
Pra	Pra_8	scaffold_104	84156	84157	84158	148260	150117	152593
Pra	Pra_9	scaffold_82	96499	96500	96502	813	1952	4137
Pra	Pra_9	scaffold_170	85360	85361	42921	30	967	2954
Pra	Pra_10	scaffold_5	73852	73853	49787	215563	225946	228692
Pra	Pra_10	scaffold_5	49781	73844	73845	197556	199516	201343
Pra	Pra_11	scaffold_84	96555	96556	83228	194207	204885	207476
Pra	Pra_11	scaffold_167	85346	85349	85350	37324	42213	45102
Pra	Pra_12	scaffold_142	85111	41853	85113	21	974	2594
Pra	Pra_12	scaffold_175	85389	42981	85391	2209	3785	5455
